# Supplementary material for: Cis-regulatory atlas of primary human CD4+ T cells
Source: BMC Genomics. 2023 May 11;24:253. doi: 10.1186/s12864-023-09288-3 (PMC10173520; doi:10.1186/s12864-023-09288-3)
Supplement: Supplementary file 1 — Additional file 1. [file 12864_2023_9288_MOESM1_ESM.xlsx]

## Sheet: Sheet1
	NRE	Chr:Start-End	Fragment as tested	Oligo
	S1	chr19_7069486-7069632	chr19:7,069,471-7,069,654	GGTACCGAGCTCTTACGCTGCCACAGACCCGCGCCAGGACGACCCTGCCTCCGCGGCTGTCCCTAGCCAGGGCCCAACCTGGTTCTATTAATAACTAAGCAAACTAGAACACCTCAGCCGGAGGCTGGGGTGCGCGGCTGCTGCACCTGCAGCCTGAACCCGGGGGTCCTGACACGCCGCATTTTGGGCTGGGACCAGCTGAGGAGCTTGGCCCATTG
	S2	chr12_125424273-125424491	chr12:125,424,273-125,424,492	GGTACCGAGCTCTTACGACTGTGTTCCCTGCAGCTCCCTTCTTATGTCCATACCATTCTCTCGCTATCGTTCCTAACCTTTCCGGGCCATCCAGGCTCCGCGCCGGGCACCCTGGCTGCTGGGCTTATCCAAGGCGGGTAGAGGCCCCTTTGAGTGGCTGGAGGCACTGCACGTTCCGAAGCTAAGGCACCTGAACTAGCAGAGCGAAGGGCACTTCCTGTATCACCATCCCCAGAAGGAGCTTGGCCCATTG
	S3	chr21_34588121-34588310	chr21:34,588,121-34,588,298	GGTACCGAGCTCTTACGTGTGCTGGAAGCTGTTGCGTCTTTCTCAATCTTACAAAGCCAGGAGTTTGCCAAGGCTGCAATGCCCTATTAGTAAAGGTTGAGCATCCAAATCCCAAATCCAATATGCTCCATAATCTGAAACTTTTTGAGCACTCAGTGGAACTCCTGGAGCATTTTGGATTTGAGATGTTTACAAGGAGCTTGGCCCATTG
	S4	chr19_20162587-20162982	chr19:20,162,640-20,162,917	GGTACCGAGCTCTTACGTTCGGCACTTTGGAAGTCAGGAAACCAGCACGTTGGGGGAGGCGGGATCACAGTTACTTGCTGAGACAAGCTGCCCTGGCTACGTTCACTCCCGTCAGGTAGGAGAGGTTAAAGAACAGGAAGGCTCCCCCTCCGCAGGGCGGAACTGCTCTGAAGGCATGGAGGAGCGACGCTGAAGGTGGAGGCTTCGCCCACCATGCCGGGAGCTAAAATTTCTTAACCAATGCCGGCCAGCGATGGCAGGGCTGCGGGACTACAATCCCAGCGCGCACAGGGATAGGAGCTTGGCCCATTG
	S5	chr19_53141355-53141568	chr19:53,141,356-53,141,563	GGTACCGAGCTCTTACGCCTACAGCAGAAAGACCGGGGACAGCCCAGCCTCAGGGCGACTTTAAACCCAAAAGGAAGCGATATCCGGACTCTCATGGGGACGTCTCAATTTGTCCTGGGTGAAGGAAGAAGGGAGAGAATTTCCAGGTCTGTGGGGACCCCACGTCTCAGGTACAGCAGCGCCGGGGACCTGGTAAGCGCAGACTTAATAGAAGAGCGAAACTCAAGGAGCTTGGCCCATTG
	S6	chr6:106441668-106443267	chr6:106,442,453-106,442,723	GGT ACC GAG CTC TTA CGG GTG AGG AGA ACT AGG GTC CTA ACA GCA GGT CCA GAG GAC TCT CGA GAT AGG TTT AGA GCC CGT CCT TTT GTC TGG AGT GTC GCG GGA CTC CAG AAG TGG GTT GTG CAA GAC AAA CTT CCA GAT AAA TCT TTG CCC GGA TCC TCC TGC GGT CAA AGC ATC AGT CCT GCC CGT AAC TTC CTA ACG ACA TCT TCT TGG AGC AGA TTC CGC GGC GGG GAT GGC TGG GTG TGC AAA CCG AAA ACA GTT TGT CAG CCC TCC AGT CCC GCC GCG TCG AGG AGC TTG GCC…
	S7	chr7_44961679_44962052	chr7:44,961,704-44,962,041	GGT ACC GAG CTC TTA CGG GAA AAG TGG CCG GCA GCA GAT GGT TGG GGG TGG TGG TGG GGG GCA TGG GGA CTC AAC GCC CTG GGT TGC TGA GTC CTG TGA GAC CTG TGG CCC CGG GAC ACC CCA CCC CAG GCC TGG GCT CTC AGC AAG AAT GCC ATG TGG AGC CTG TCA ACT AGC CCG TCA ACT AGC ACT CTC GCG CCC CCT GGT GGC CGT CCC TGA TGA GGT GGG TAT AGG ACA TGG TCC CAG TGA GAA CTT GTG GCA ATC CAC AGT TCA TGC CTA CGT TCA TTC ATT CAT TCA TTC TTG…
	S8	chr1_115300291_115300539	chr1:115,300,275-115,300,557	GGT ACC GAG CTC TTA CGC CCC ACT TTA GTC ACC ACC ACC ACT ACC ACC ACG CGC AGC CGG CTG GCC TCA ACT CCT CGT TTC AGC TCT GCG ACC TGA CAT GAG GCC CAG GCA GTT GAA CGG GAG ACG TAT GAA AAA GCC CAG GGC AGG GAA TCG GGG TGC ATT CTT CCC CAC CTA GAG CTC TAC GAG TGC CCA CCT TGA CTC AGA AGG CTT CTC GTT AGC CTT GGT CTT ATT CTC AGC CCT TCC CCT GGG TTT CTG CTA CCC CCA GTT GGA CCC TGA GGT CGT ACT CAC CCC AAC AGC TCA…
	S9	chr6_152623006_152623270	chr6:152,622,958-152,623,290	GGT ACC GAG CTC TTA CGG GCT CCA GTC AAA GAG CAA AGC CGC GGG GAC CCA CTG GAT CCT TAC CAT GAC CAC AGA GGG GTG GGC CGA AGG CGT GGG GAG GAG CTC CCC ATC CAG GTC CTC TGT CCC TTC CGC CAG CCC CTC GAC CTC GGT CAC CGT CAG CAG CAT GGT GGC GTG CTT GGC TTT CAT CGT CAG CAT CTT GCA CTT GGA ATT CAA AGA AGC GAT CTG CTC CTG GTA GCC CTT AAT TTT CTG CGC CAG CTC CTG AGG AAA CAT TTC CCC CAC CGG GGT GTC AGA GCA GCA TCA…
	S10	chr19_6801692_6801892	chr19:6,801,673-6,801,940	GGT ACC GAG CTC TTA CGC AGG CAT TTC CGG TTT CCG GCC GGC TCC CTG GTG CTG GGG TGG GGG TGG GGA GTT GAT TGC TGC CGT CGT GCT TGG CTC TGG GTC CCC TTC TCC CAG ACC CCA GAG GCC TCT GTC CCT GCA CAC TGC TTC CCC GAA GGA GCG TGG AAA GCC AGC CGA CCT TTC TGG CTC TTT CTT CAT CTT GGG CAG GGG TTT TGT TGA TGG GAG GCT GGC TGG CAA ATG GGG AAG AAT GAA CCT CAG GGT TCA CCG CAG TGC GCC TGG GTG CTG ATT AGG AGC TTG GCC CAT…
	S11	chr5_172197834_172198117	chr5:172,197,836-172,198,114	GGT ACC GAG CTC TTA CGG ATG TGG CCG GCG TTG AAA GCG AAG AAG GAG CGG CAG TCC AGC AGC AGG CAT TGC GCC GCT CGC TCC CCC AGC AGC GCC CGC AGG CCT CCA GCG TCC AGG GTG CCC ACT TCC ATG ACC ATG GCC GGC CTC AGC GCC CCC AGC GTG ATC GGC CCT GCG GTG CTC TTT GTC TGT TCT CGG GGC CAA GGG CAG GGC GGC GCT TTT CGA GGA AAA GCT AGA CCC CCG GGT CTC TCT GCG CCG AAC CAA AAG CCG CTT TTG GAC TGA GAG AGG AGC GTC ACG CGA GGA…
	S12	chr12_125424269_125424461	chr12:125,424,244-125,424,513	GGT ACC GAG CTC TTA CGT CAC CAC TAT ACT AAC GAG GAC AAG CCG TAC TGT GTT CCC TGC AGC TCC CTT CTT ATG TCC ATA CCA TTC TCT CGC TAT CGT TCC TAA CCT TTC CGG GCC ATC CAG GCT CCG CGC CGG GCA CCC TGG CTG CTG GGC TTA TCC AAG GCG GGT AGA GGC CCC TTT GAG TGG CTG GAG GCA CTG CAC GTT CCG AAG CTA AGG CAC CTG AAC TAG CAG AGC GAA GGG CAC TTC CTG TAT CAC CAT CCC CAG AAA AGA CCA ACA CAA GGG GTA GGA GGA GCT TGG CCC…
	S13	chr9_41954244_41954844	chr9:41,954,470-41,954,742	GGT ACC GAG CTC TTA CGG CAC TTA ATC GCT CCT CTC CGG GGG CGG CCA TAC CGA GGA GGC GTC TCT TCC GTG CAG GCA GGC TCT CCT GGG GAC CTC AGA GAT TCT CTC CAG CGG CAG CGG AAA ACG GGC AAT GGG TGG ATT CGG GTC CAG ATT CTG GCA GGA GGG AGT TTG GGA TCG AGA TCT GGA AAA AAG CAC TAG ACT GGA AGA GGA CGC GAT GGA GTC GGA GCC GCT GGC GGG GAC AAA AAC CAG AGG CCG GGG AAG GCG CCG GTG GGA GGC AAG GCG CGC ATA GAA GGA GCT TGG…
	S14	chr19_50879771_50880047	chr19:50,879,775-50,880,046	GGT ACC GAG CTC TTA CGG CGG CGG TGT GTC AGG GGC TAA AGA GGA GGA CGA AGA AAA GCA GAG CAA GGG AAC CCA GGT AGG TGC ACC CGA GAG TGG GGA GAC GCA GGA GGA GCC CCG AAC CCG GGG CTT CTC GGC GCT CCC CGC GTA CTC CGC TCT GCC CCC TTC TCT CCT TCC ATT TCC TCC CCT CGG TAA TTC GCG CCT CCC GCG GCT GTT TCC AGG GCA ACA GGA GTA GTT CAC TCC GCG AGA GGC CGT CCA CGA GAC CCC CGC GCG CAG CCA TGA GCC CCG CCC CAG GAG CTT GGC…
	S15	chr16_67555247_67555526	chr16:67,555,250-67,555,526	GGT ACC GAG CTC TTA CGT TTC CAG ATG CCT GGT GGC CGG GTC TCT CCT ACC ACC ACA CCC TCC AAA TCT CTG TCA GAG CAG TTC ACC TAG CGT TAG CAA CTC ACA GAA ATA AAC TAT GCA CCA CAC ACT GCA GCC TTC CTT TGT CAG GGG GCC TGG GCT GAA AGG GTC CCA GGG GAG CAG TTC ATC CCA TGA GCT GGG AGA GGC GAA GAC GTC CCT CCC ACT TGT CCC TTA GGA GAA AGG AGT CAG GAA GGA AGG AAG GAC GCC CAG CCC AGA CCG CGA GAC ACA CAG TCA ATC AGG AGC…
	S16	chr19_6753646_6753903	chr19:6,753,634-6,753,921	GGT ACC GAG CTC TTA CGT CGC CGG GGT CGC AGG GTC CTG CGG AGG GGG AGG GTC TGA TCA GGG TTT GGG GCT GTA GAT GGG GCA TAG GGC AGA GGT GGA ACC TAG GAC AAA TGC AGG GGC GGG GCT TAG GAC TGA GCG ACA GCG GGG TCT GTG GAG AGG GGC CAG GAC CAC ACG CCC CGT ATG GAG GGC GGG GCC TAT GGC GAA GGG GCG TAG CCT AGG GAA AGG GGC TGG GAC CAA GGC TGG TGG GGG CGT GGC CTA GGA ACA AGT CTC GTG TGG AGG GCG GGG CCT AGG GAA AGG GCC…
	S17	chr17_16120554_16120752	chr17:16,120,557-16,120,834	GGT ACC GAG CTC TTA CGT CCT GTG TGT GGC GTT GGC GGT CTT GGC ATG GGG CTT CCT CTG GGT TTG GGA CTC CTC AGA ACG AAT GAA GAG TCG GGA GCA GGG AGG ACG GCT GGG AGC CGA AAG CCG GAC CCT GCT GGT CAT AGC GCA CCC TGA CGA TGA AGC CAT GTT TTT TGC TCC CAC AGT GCT AGG CTT GGC CCG CCT AAG GCA CTG GGT GTA CCT GCT TTG CTT CTC TGC AGG TAG GAG GCC ATA GGA GGG GCG ATG GGA GCC GGG GCT TTG AAA GGG ATT TAA GTG CTA AGG AGC…
	S18	chr13_77903580_77903799	chr13:77,903,571-77,903,858	GGT ACC GAG CTC TTA CGC TTC CTG CCT CCG CAC GGC GCG CTC CCC GGT CCC TGC AAC TGC CAC AGC TAC CGC CTT GGC AGC TGG GCA ACT TGG AAG GCT CCC CTG GGA TGG CGG GGG AGT GGG GCG CAT GCC AGA AAG AAA AAG GCA TTT GGA GTC ACC CTT ACT TCT ACT GTC AAG GGG ACG TGA AGG AGA GTG TGG TCA CAA GTC GCG AGG GTC GCC TGA ACC GTC GCT GCA GAT CGG AGA CGT GGG TTT CTG GCA GTA TGC AAA GCA AGC GTC CCC TCC CGC CGC TCC TGC GAG CTC…
	S19	chr22_38073339_38073609	chr22:38,073,333-38,073,614	GGT ACC GAG CTC TTA CGC CGC CCC CAC CCC TTT CCG GTC TGG GCG GGA CCT GTC GCT GGG GAG GGC GGG GAG AGG AGT GGG GCG GGC GTC ACC GCC GCC TTC CCC CTG AGT CCC TCC TTC CTG CGT CTG GTC ATT CAT TCA TTC ACT GGC TCA GTC CGG TCC TTC TTC CTT CAC TTC TCA TTC ACT CAG ACG GCT GCC TTA TTT TCT CGG CAG TTA GGT GAC CTT GGA CCA GTC AAC CAA CCT CAC CTA GCC TCA GTT TGT TAG AAA AAC AAG GGG GGA GGT GGT TGT GTG GAG GAA GTA…
	S20	chr19_20162610_20162965	chr19:20,162,629-20,162,938	GGT ACC GAG CTC TTA CGG AAA TCA AAC TTT CGG CAC TTT GGA AGT CAG GAA ACC AGC ACG TTG GGG GAG GCG GGA TCA CAG TTA CTT GCT GAG ACA AGC TGC CCT GGC TAC GTT CAC TCC CGT CAG GTA GGA GAG GTT AAA GAA CAG GAA GGC TCC CCC TCC GCA GGG CGG AAC TGC TCT GAA GGC ATG GAG GAG CGA CGC TGA AGG TGG AGG CTT CGC CCA CCA TGC CGG GAG CTA AAA TTT CTT AAC CAA TGC CGG CCA GCG ATG GCA GGG CTG CGG GAC TAC AAT CCC AGC GCG CAC…
	Enhancer	Chr:Start-End		Sequence
	E1	chr2:88,899,550-88,899,877	chr2:88,899,619-88,899,928	TACCTGAGCTCGCTTGTGATTTTAAAAGTTCACTTTTAAATAGCTGCTCTTCGCTAATTGGTTGCTTATGAGTCATACACATGGCTGCTGACCTTTGTGCCAATCTTGTCAAGTCTTTCAGGCTGCATATGTGAAAGCAGATGGAGCTTTTCCTTGAGAGCCACAGAAGCAATATATGCATGCAGTTCAGGTACAGAGATGACATCACCCTTCACAATAGCATTACCTCACCCCCTAAGCATAGGAATGAGTCACCCGATAGTCAGCTGCAAATCTCTTGGTAGAAAAAAATGTAGGTTACGGTGATGCATTTTCACATCCCATCAAGATCTGGCCTCG
	E2	chr20:40,320,698-40,322,631	chr20:40,322,139-40,322,284	TACCTGAGCTCGCTCTCATCGGACACTTTATGAGGTTACAAAGGACCATGGCGCTGCGCATATGGGGGATCCATTTTACCCACCGTACTTAGATCAGGCTGTGACTTCCGCCCTCGAGGAGCGGCTGCTGCTCTACCGGGTGTGCTCATTTAGCCCTAGCATCAAGATCTGGCCTCG
	E3	chr22:51,059,957-51,060,564	chr22:51,060,061-51,060,281	TACCTGAGCTCGCTAACCCCATGCCCAGCACTGCACGGTGCTGATGCATAAACACGGGTGGGATTAACTCAGTTATGCACACTACCCAAGTGAGAGGAAGTGGAGCAGCAGAGCTGGAGGAGGTGCCTGAAGACTGTGGTTGGGTGTTAGTATTCATTTAGTTCTTGCTAGAGGGTTTGGTCTTTCGTGTGATACTGGAATCATGCCTCCAGTTCAGTTCCTCTCTGCCCTCATCAAGATCTGGCCTCG
	E4	chr2:42,890,217-42,890,545	chr2:42,890,319-42,890,523	TACCTGAGCTCGCTGGGATGTGGTCCCTGCTTGAGTGCAAGTGGAAAAGCTTGTTCCTGAGATGGTGGAGAGTTCTCGTGGCAGCTGGGCTGACTTGCCTGAGGTAGAGAGGGCCTGTGTGGGCTCTTGGTTCACAGCTGCAGCAGCTCACTGCTTCCCACTGCTGGTGAATGTGCAGGACAGCAGGTGAATTTCTTTTGGGAGAGGGCAGTTTTAGAGATCAAGATCTGGCCTCG
	E5	chr7:105,711,903-105,712,499	chr7:105,712,051-105,712,287	TACCTGAGCTCGCTGAGAAGAGGGTGGAGAAGGAAGTGGTCACACCACTTGCCTTCTGCCAATACTGTCCCTTTCTTACGCGTTAACCTTCCACTCTGAGCTATGACACTTTCAGTACTAGTGTGGTAAGTTCTACAGGAAACAGGAAACATGGTTTAACAGACATCCCTTTAAGCTTTAAGTGTAGCCCAGGCCCTGTTCTAGCTAGAATGAAGTTTTGCATAATGAATAGATACCAGATTCCCCTGAAGATCAAGATCTGGCCTCG
	E6	chr16_67840508_67840788	chr16:67,840,510-67,840,782	GTA CCT GAG CTC GCT GGC CCG TGA GCC TCC CTG GGC CGC AGG GAA ACC GAG TCC GAG TCC GGC ACC CCT CTT TGG ACA CTG ACA CGC CTT ACC ACA TTT CGA ACT CCA TAC CCC ACA ATG CAG AGC TCT CGA GAG GCG GAG CAA CTC GGG CTG GTA GAG AAT TCT GGG AGA TGT AGT ATA ACC GTC CTC AGC CAT AAG CCT GTC CCA TCG AGA CGT CGG GAC ACC GAA AAC TAC CAT TCC CGC CGG CAA AGC GGC TCC GGC CTC TCA GCA CAC TTC CCT CCC CAT GGA TCA AGA TCT GGC…
	E7	chr6_158185499_158185725	chr6:158,185,452-158,185,735	GTA CCT GAG CTC GCT ATG TAC AGA GGA AGT AAA CTT TAA CCA CAC TGG GGC TCT AAA AAA TGA CTC TGG TTT CTG TAT GTG ACT TTC ATA AAT CAG TTT AAT TAC GTC ACA TTT CCA CCT CAA TTG TAT GAT AAC AAG GTC TGA ATT GCC CAG TAG AAG GCA GAA AGA AAA AAA ATC CGG ATG TTT TTG TCA TAT GGA ACC TTC CTA CAC AGT CTG TTT TTC CCC TGG AGC TGA CGA TGA ATC ACT TCT CAA CAC TGG CGG GGG CCA TCA CGT GGC CGG CAT GGA GCT CGC CTG GAG GAA…
	E8	chr11_48023150_48023455	chr11:48,023,164-48,023,455	GTA CCT GAG CTC GCT ACC CAG TGC TTT GTG TGT ATT GGC TGA GTG AAT CCT CAT GAC ACC CTA ATG AGG TAG GTC TCT TCT CTT CTT GCT TTC ATT TTA CAG GAG AGG AAA ATG AGA TGC AGA GAA GCT AAG CAA CCA GCC TGA GGC CAC ACA GCC AAT CAG TTG AGA GTC AGA GTT CAA GCC TAG GCT GCT TGC TGC CAG AGT CAG AGT GTT AGG TAG GAC TTT ATG AAA TCA TGC CCA CAG GCC CCG GAA CAG GTA GTG GTG CAG ACA CTT GGT AAA CCG TAG TTA CCC CTC CCA CTT…
	E9	chr7_55601159_55601297	chr7:55,601,098-55,601,378	GTA CCT GAG CTC GCT TTC TTC TCT CAT TTA GAT TTC CCT GTG CCA AGA AAA AAA AAC AAA AAC AAA AAA ACA CCT GCC TGC TCT GAG TCA GCC TCA GAG ATG ACC GTG GTT GAC TGT GCT GTC TGC CAT CTG CTT TTA ACC ACG AAA GAG GAA GCA GCT ATG TGG GAC ACC ACA TCA GGG AAC CTT CCG GAC CTA GGG TCT CAC TGC CTG GAA ACT CCC CTG AGC CTC AGC TTC TTC AGA TGG AAG GGA CTC TGC TAA CTC AAA GAA CCC CTC ATA CTA CCC ACC AAA GGA AAG TAT CAA…
	E10	chr1_150535964_150536117	chr1:150,535,866-150,536,143	GTA CCT GAG CTC GCT CTT CCC CAC CAG AGT AAA CTG ACC CAG GAA GCC CTC TCC TCT CTT TGA ACC ATG GAG AAT CAT GCT ACC GTA GAA ATT ATG GTT TGG GGA GGT GTG TGT TTC AAG TAG AGG TGG TTT GCC ACA GGT AGG TGA TGA AGA GCT GTC AGC TTT AAA GGG CAG AGA CAC CGT CTA AAG GAA GTA GAA AGC CTC AGG AAA GTA CCT AAG TCT AAG TCT GTC AAC AAG AGA CAG AAA AAG TTT GGG TTA ACC TCA AAG TAG CCA GCA TAA ACC CTG AAT CTG AAT CAA GAT…
	E11	chr10_28623253_28623523	chr10:28,623,254-28,623,527	GTA CCT GAG CTC GCT TAA TTC AAG ATA TTA TAC ATA AGA ATA ACG TGA TCT GGA CAA AAC AAG AGA GAA CAT GAT AGT TGA CTC CCC ATC ACC ACT AAA TAC TCA ACT GTT AAC CAC AGC AAT TGC ATC CAG GAT GAG ATG ATG GTT ACG GTG TCT GAG TGA AGC TAC TGT TTT GCT TCT TTC TTT AGT TGC CAA GCA ACC TGT TGA CCT CAA TGT TCT TGT GTT TAT ACT CAA GTC AAT GTG CTT GAC GTT TAT TTG TTC TGA TAT AAA TAA TTG TGT GCC CTA GTA ATC AAG ATC TGG…
	E12	chr3_36953942_36954268	chr3:36,953,924-36,954,255	GTA CCT GAG CTC GCT TGA GCA CTC TAC CCT GCA CTT TCA GTT TCG TTA ATG GTG TAA AAG CTA CAA AAT ACT TAA GGA CAA TTG CAC AGC TGC CTG GCT GGC TTT CAG AAA TTT TCA CTA TGT CTC TAT GAG AAT TCA AAC TCT AGT TGT TGG AAG CTG TCA CAG GCT GCT GAG CTA CAT ATG AGG AAG AAG ATG CAA GAA AAA TGC AAA TGC ACT GAG TAG ATT TTG AAA CAA GCA AGT CTG AAA CAG AGC AGA TCC AGG TGG TTG TGG GTT TTA TGA CTC ATT GTG TAT ACG TAT ACA…
	E13	chr1_205410295_205410405	chr1:205,410,214-205,410,488	GTA CCT GAG CTC GCT AGA GGG GGC AGG AGA AAG GCA GGA AGA GAG AAG CAA GCT GGG GTT AAT GCT CCC AGA ACC CTC TGG GTC TGG CCC AGT CAT TGC CAC TCC CTG AGG CGG CCC GCT AGG TCT CTC ACA CCG GCT GGG GGA GGA GTC AAG CCT CTA AAC AAC AGC TCT TTG AAA CCT CAG TGT TTC CTG ATC TGT GTG GAG CTG ATG TCA TTC CTC ACA TTG GAG ACA GGG TGA GTC CAA GGG AGG AAA GAG AAT GCC CAG CTG CTG CCT CCT TTT TTC CCC TCC CAT CAA GAT CTG…
	E14	chr3_156202159_156202322	chr3:156,202,117-156,202,407	GTA CCT GAG CTC GCT TTC TTC TTC TTT TTC CCT TAA GTT GTT TTT AGT TAA GAA AAA AGA GAG AGA GAG AGG GAG AAC AGA GAG TGC TTC TGC TCA CCC CAG CTG TCA GGT GAA AAA CAG AGC TGC TTA GTA TTC TGG GGC TGT GGG TTT ATG ACT CAT GTG CAC TTC CTT CTG TGA GTT GTC ATT TCT CTG AGA GAT ATT TGG AGT TGT GAC AAA ATT TAA CTC CAT ATT CTG AGG GGA TGT TGA CTG GAT CTC AGG AGA ATT CAT TTC TGT AAG TTC CTC GAT CTG CTG CAG CAG ATC…
	E15	chr9_95790828_95790981	chr9:95,790,758-95,791,108	GTA CCT GAG CTC GCT AGT CTT CTT AAC AGT GGT TTC GGC ACC CAT AAC AAA GTG TCT CAA GGG AGG CAC CTC CTC CCC AGA GAG GAA ATG CTG GGT GTG GAC CAA GCT TCA AAA GCC CAG GAA GTT ATT TCA TCA AAT GAT GGG GCC TTT CCA GGG GTT GCA GGC TAT TGT AAC AGG AAA CGG TAA TTA GCA ACT TGC CAA ACG CAG TCG GGG TTT TAT GTA CTG TGA TGA GGC TTA CGA CCC AGG GAC CAG TCA CCC ATC CCA TTT TAC AGG TGA GGA AAC TGA GGC TCA GAA AGG AGA…
	E16	chr7_61970243_61970537	chr7:61,970,244-61,970,537	GTACCTGAGCTCGCTTGTGTGCGTTCAACTCACAGAGTTTAACCTTTCTTTTCATAGAGGAGTTTGGAAACACACTGTTTGTAAAGTCTGCAATTGGATATATGGACCTGTTTGAGGCCTTCGTTGGAAACGGGATTTCTTCATTGAATGCTAGACGGAAGAATTCTCAGTAAATTCTTTGTGTTGTGTGCATTCAACTCACAGAGTGGAACGTCCCTTTAGACAGAGCAGATTTGAAACACTCTTTTTGCGGAATTTCCAAGTGGAGATTTCTAGCCATTTGATGCCAACAGTAGAAAGGGAAATATCAAGATCTGGCCTC
	E17	chr1_121485094_121485426	chr1:121,485,095-121,485,425	GTACCTGAGCTCGCTTCAGTAACTTCCTTGTGTTGTGTGTATTCAACTCACAGAGTTGAACGATCCTTTACACAGAGCAGACTTGAAACACTCTTTTTGTGGAATTTGCAAGTGGAGATTTCAGCCGCTTTGAGGTCAATGGTAGAAAAGGAAATATCTTCGTATAGAAACAAGACAGAATGATTCTCAGAAACTCCTTTGTGATGTGTGCGTTCAACTCACAGAGTTTAACCTTTCTTTTCATAGAGCAGTTAGGAAACACTCTGTTTGTAAAGTCTGCAAGTGGATATTCAGACCTCCTTGAGGCCTTCGTTGGAAACGGGATTTCTTCATATTCTGCTAGACAATCAAGATCTGGCCTC
	E18	chr1_225632607_225632919	chr1:225,632,608-225,632,921	GTACCTGAGCTCGCTTTGAAGATGGGGCAGTTCTGAGTGGGTTAGCAGGCTGACGAGCTTGGCTCAGAAGCCGCTCACTATTGTTTGGGCTTTGCTTTTGACTTCACATCCTGAAATAAATGGTCGTTGCAGACCAGGCACGTGAGCAGGAAGTGGGCAGGGCTTAAAACACAGAGAAGTCATAACCTCTGCGGTTTGGTTCATGTTGTAATATGAAAACCAGGAAGCTTATCTTGCAGGAGGCTGATGTGTAAAAGTTCAGAATGGAGTGGAGCCCTCCCTCTTGGCACCCTATGCGCGGAGTCACCCTTTGTCTGCCACAGGAAGCATCAAGATCTGGCCTC
	E19	chr1_6154361_61543912	chr1:61,543,620-61,543,908	GTACCTGAGCTCGCTAATCCTGTACGTGCTCTGTTCTGTAAAAGACGTCTGGCCTCAGCAGTCAACCTAACCCGAAAAGAAATGTCTGGACCCGGAGAATAATTGACGATTTGATCCTCTAATCAATGGGACAACTTGGGAGATTGACAAAAGCTTTATCCAATCATAAGGAAGCTTGGGTGTACAATAGTTCTCAATAGCCAGAGGGGGCGGGGCAGAGGAGATCTGAAGTTCTCTGCAGCTCTGAAGGGGATGGTGTGGTTCAAGCTGTCAAAGCTACAAGCGCTTCCGGATTTAGCAAGCAATCAAGATCTGGCCTC
	E20	chr9_117147732_117148011	chr9:117,147,732-117,148,004	GTACCTGAGCTCGCTTTCTGATTCTGAAGCCTCTGCTGAGGAAGGGGCCGGGGGAGGTGTGCGGTTTTTTGACTTTTTAAAGGGCTTTTTTTCTAGCTCTGCCACAGAGCAGCCTGCCCAATCACAGAGCCCTCTGGGTGCACAAAGAGGAACATCCTGTCTTCTGGGATGACTCAGTCGTGGCAGAAATCTCACTGTAACCAGGGGAAGGTGCACGTCAGAGGCAGCTGCAGTGACTGACTAGAGTTTCGCACTTGCCCCCAGGCGCCTAAACCAGTGAGCCTTTCATCAAGATCTGGCCTC
		ORI-PolyA Insert (gBlock) to Addgene #72263
		Modeled using hORI-STARR Addgene #99296		ATTACAAAAATTCAAAATTTTATCGGTTGTTGTTAACTTGTTTATTGCAGCTTATAATGGTTACAAATAAAGCAATAGCATCACAAATTTCACAAATAAAGCATTTTTTTCACTGCATTCTAGTTGTGGTTTGTCCAAACTCATCAATGTATCTTATCATGTCTGCTCGAAGCGGCCGGCCGAATTCGTCGACCTAATGCGGCCGCGATATCACCGGTGCATGCTCTAGATCAATCTAATTCAACAAGAATTGGGACAACTCCAGTGAAGAGTTCTTCTCCTTTGCTAGCCATGCTTAAGCCTGCAGGGTGGACACCTGTGGAGAGAAAGGCAAAGTGGATGTCAGTAAGACCAATAGGTGCCTATCAGAAACGCAAGAGTCTTCTCTGTCTCGACAAG…
		ATAC-Seq amplification F with vector overlap		TAGAGCATGCACCGGCAAGCAGAAGACGGCATACGAGATGTCTTATTGTCTCGTGGGCTCGGAGATGT
		ATAC-Seq amplification R with vector overlap		GGCCGAATTCGTCGATCGTCGGCAGCGTCAGATGTG
		STARR-Seq specific Reverse Transcription Primer		CAAACTCATCAATGTATCTTATCATG
		Custom STARR cDNA Library Amplification Primer F		CAAGCAGAAGACGGCATACGAGAT
		Custom STARR cDNA Libray Amplification Primer R		AATGATACGGCGACCACCGAGATCTACACCTCTCTATTCGTCGGCAGCGTC
