# Supplementary material for: Cis-regulatory atlas of primary human CD4+ T cells
Source: BMC Genomics. 2023 May 11;24:253. doi: 10.1186/s12864-023-09288-3 (PMC10173520; doi:10.1186/s12864-023-09288-3)
Supplement: Supplementary file 2 — Additional file 2. [file 12864_2023_9288_MOESM2_ESM.xlsx]

## Sheet: NRE
chr1	762641	763192	CALLNREreversecontrolTxMACS2STARRENH_indivuallyrmDupat75thpercentile021623_peak_27	585	.	2.28936	61.7046	58.5901	474
chr1	911493	911786	CALLNREreversecontrolTxMACS2STARRENH_indivuallyrmDupat75thpercentile021623_peak_70	535	.	3.02158	56.587	53.5816	561
chr1	948929	949124	CALLNREreversecontrolTxMACS2STARRENH_indivuallyrmDupat75thpercentile021623_peak_77	470	.	2.34846	49.8857	47.0295	85
chr1	989233	989396	CALLNREreversecontrolTxMACS2STARRENH_indivuallyrmDupat75thpercentile021623_peak_88	539	.	13.2314	56.9268	53.9009	81
chr1	1152392	1152620	CALLNREreversecontrolTxMACS2STARRENH_indivuallyrmDupat75thpercentile021623_peak_126	1082	.	8.13379	112.136	108.23	756
chr1	1342585	1342762	CALLNREreversecontrolTxMACS2STARRENH_indivuallyrmDupat75thpercentile021623_peak_172	589	.	1.71097	62.13	58.9955	110
chr1	1376337	1376502	CALLNREreversecontrolTxMACS2STARRENH_indivuallyrmDupat75thpercentile021623_peak_179	334	.	2.72118	35.8955	33.4047	337
chr1	1542745	1542910	CALLNREreversecontrolTxMACS2STARRENH_indivuallyrmDupat75thpercentile021623_peak_216	491	.	7.48641	52.0921	49.1963	39
chr1	1624504	1624875	CALLNREreversecontrolTxMACS2STARRENH_indivuallyrmDupat75thpercentile021623_peak_235	1639	.	4.6437	168.242	163.93	109
chr1	1677798	1678189	CALLNREreversecontrolTxMACS2STARRENH_indivuallyrmDupat75thpercentile021623_peak_244	4093	.	4.61108	414.508	409.353	95
chr1	1711719	1712025	CALLNREreversecontrolTxMACS2STARRENH_indivuallyrmDupat75thpercentile021623_peak_251	390	.	2.03211	41.7287	39.0695	312
chr1	1861057	1861334	CALLNREreversecontrolTxMACS2STARRENH_indivuallyrmDupat75thpercentile021623_peak_276	785	.	11.5162	82.0098	78.5074	183
chr1	2126555	2126777	CALLNREreversecontrolTxMACS2STARRENH_indivuallyrmDupat75thpercentile021623_peak_318	542	.	1.65683	57.2656	54.237	202
chr1	2163443	2163660	CALLNREreversecontrolTxMACS2STARRENH_indivuallyrmDupat75thpercentile021623_peak_324	299	.	1.94055	32.3829	29.9826	165
chr1	2221840	2222635	CALLNREreversecontrolTxMACS2STARRENH_indivuallyrmDupat75thpercentile021623_peak_346	378	.	1.97348	40.417	37.8087	348
chr1	2242967	2243407	CALLNREreversecontrolTxMACS2STARRENH_indivuallyrmDupat75thpercentile021623_peak_349	1102	.	7.50507	114.157	110.226	664
chr1	2493599	2493787	CALLNREreversecontrolTxMACS2STARRENH_indivuallyrmDupat75thpercentile021623_peak_418	402	.	8.20191	42.972	40.2828	158
chr1	2509604	2510044	CALLNREreversecontrolTxMACS2STARRENH_indivuallyrmDupat75thpercentile021623_peak_423	511	.	2.2378	54.0824	51.1352	930
chr1	2688839	2688998	CALLNREreversecontrolTxMACS2STARRENH_indivuallyrmDupat75thpercentile021623_peak_441	675	.	9.41983	70.8346	67.5294	383
chr1	2756788	2757212	CALLNREreversecontrolTxMACS2STARRENH_indivuallyrmDupat75thpercentile021623_peak_454	705	.	3.2912	73.8925	70.5321	337
chr1	3806787	3807010	CALLNREreversecontrolTxMACS2STARRENH_indivuallyrmDupat75thpercentile021623_peak_690	593	.	9.51979	62.4929	59.3556	130
chr1	3817108	3817514	CALLNREreversecontrolTxMACS2STARRENH_indivuallyrmDupat75thpercentile021623_peak_691	306	.	1.25853	33.0861	30.6597	215
chr1	5727022	5727180	CALLNREreversecontrolTxMACS2STARRENH_indivuallyrmDupat75thpercentile021623_peak_939	318	.	3.708	34.2677	31.8117	493
chr1	6088297	6088610	CALLNREreversecontrolTxMACS2STARRENH_indivuallyrmDupat75thpercentile021623_peak_1011	734	.	2.37529	76.8335	73.4268	87
chr1	6097505	6097753	CALLNREreversecontrolTxMACS2STARRENH_indivuallyrmDupat75thpercentile021623_peak_1012	302	.	4.94786	32.6248	30.2225	396
chr1	6519960	6520097	CALLNREreversecontrolTxMACS2STARRENH_indivuallyrmDupat75thpercentile021623_peak_1094	473	.	2.5958	50.1599	47.301	373
chr1	6639853	6640050	CALLNREreversecontrolTxMACS2STARRENH_indivuallyrmDupat75thpercentile021623_peak_1114	405	.	1.38233	43.285	40.5927	151
chr1	6663503	6663702	CALLNREreversecontrolTxMACS2STARRENH_indivuallyrmDupat75thpercentile021623_peak_1124	437	.	2.26149	46.5184	43.7452	146
chr1	6706707	6706862	CALLNREreversecontrolTxMACS2STARRENH_indivuallyrmDupat75thpercentile021623_peak_1131	312	.	6.13196	33.7204	31.288	389
chr1	6803634	6803859	CALLNREreversecontrolTxMACS2STARRENH_indivuallyrmDupat75thpercentile021623_peak_1143	422	.	6.86255	44.9405	42.2161	367
chr1	6845118	6845386	CALLNREreversecontrolTxMACS2STARRENH_indivuallyrmDupat75thpercentile021623_peak_1147	354	.	1.32224	37.9681	35.4195	73
chr1	7727732	7728012	CALLNREreversecontrolTxMACS2STARRENH_indivuallyrmDupat75thpercentile021623_peak_1264	613	.	3.00338	64.5628	61.3805	73
chr1	7813130	7813305	CALLNREreversecontrolTxMACS2STARRENH_indivuallyrmDupat75thpercentile021623_peak_1278	1221	.	18.7743	126.213	122.179	80
chr1	7830940	7831269	CALLNREreversecontrolTxMACS2STARRENH_indivuallyrmDupat75thpercentile021623_peak_1280	479	.	2.75714	50.8254	47.9603	308
chr1	8021515	8021734	CALLNREreversecontrolTxMACS2STARRENH_indivuallyrmDupat75thpercentile021623_peak_1301	341	.	1.23023	36.6198	34.1029	107
chr1	8443234	8443305	CALLNREreversecontrolTxMACS2STARRENH_indivuallyrmDupat75thpercentile021623_peak_1362	816	.	14.353	85.2074	81.6468	444
chr1	8477771	8477996	CALLNREreversecontrolTxMACS2STARRENH_indivuallyrmDupat75thpercentile021623_peak_1371	527	.	13.0396	55.7123	52.7144	186
chr1	8556245	8556361	CALLNREreversecontrolTxMACS2STARRENH_indivuallyrmDupat75thpercentile021623_peak_1384	277	.	4.8806	30.1207	27.7809	36
chr1	8593277	8593441	CALLNREreversecontrolTxMACS2STARRENH_indivuallyrmDupat75thpercentile021623_peak_1388	468	.	12.0808	49.7368	46.8815	782
chr1	8908884	8909178	CALLNREreversecontrolTxMACS2STARRENH_indivuallyrmDupat75thpercentile021623_peak_1441	312	.	3.63751	33.7162	31.2838	366
chr1	8922747	8922915	CALLNREreversecontrolTxMACS2STARRENH_indivuallyrmDupat75thpercentile021623_peak_1445	490	.	9.22715	51.9358	49.0436	158
chr1	9675783	9676015	CALLNREreversecontrolTxMACS2STARRENH_indivuallyrmDupat75thpercentile021623_peak_1570	487	.	4.0402	51.6728	48.7831	81
chr1	9784954	9785125	CALLNREreversecontrolTxMACS2STARRENH_indivuallyrmDupat75thpercentile021623_peak_1597	304	.	2.55105	32.8518	30.4467	392
chr1	10003138	10003525	CALLNREreversecontrolTxMACS2STARRENH_indivuallyrmDupat75thpercentile021623_peak_1634	735	.	2.10907	76.9958	73.5879	320
chr1	10532352	10532725	CALLNREreversecontrolTxMACS2STARRENH_indivuallyrmDupat75thpercentile021623_peak_1717	674	.	1.68929	70.7062	67.4021	251
chr1	11072405	11072928	CALLNREreversecontrolTxMACS2STARRENH_indivuallyrmDupat75thpercentile021623_peak_1817	2273	.	3.06105	231.905	227.312	90
chr1	11159651	11160214	CALLNREreversecontrolTxMACS2STARRENH_indivuallyrmDupat75thpercentile021623_peak_1832	815	.	2.52125	85.139	81.5793	225
chr1	11306291	11306496	CALLNREreversecontrolTxMACS2STARRENH_indivuallyrmDupat75thpercentile021623_peak_1853	564	.	7.01852	59.5188	56.4392	175
chr1	11333230	11333497	CALLNREreversecontrolTxMACS2STARRENH_indivuallyrmDupat75thpercentile021623_peak_1855	1126	.	2.79208	116.589	112.637	57
chr1	11724754	11725038	CALLNREreversecontrolTxMACS2STARRENH_indivuallyrmDupat75thpercentile021623_peak_1930	428	.	4.42586	45.6391	42.8915	71
chr1	11809210	11809467	CALLNREreversecontrolTxMACS2STARRENH_indivuallyrmDupat75thpercentile021623_peak_1947	497	.	3.26641	52.6302	49.7141	168
chr1	11959067	11959229	CALLNREreversecontrolTxMACS2STARRENH_indivuallyrmDupat75thpercentile021623_peak_1979	445	.	11.6973	47.3936	44.5942	94
chr1	11968002	11968224	CALLNREreversecontrolTxMACS2STARRENH_indivuallyrmDupat75thpercentile021623_peak_1981	1041	.	2.2856	107.964	104.106	203
chr1	11986406	11986881	CALLNREreversecontrolTxMACS2STARRENH_indivuallyrmDupat75thpercentile021623_peak_1988	731	.	7.35758	76.513	73.1084	334
chr1	12079344	12079508	CALLNREreversecontrolTxMACS2STARRENH_indivuallyrmDupat75thpercentile021623_peak_2001	639	.	1.43727	67.2095	63.9757	140
chr1	12107924	12108166	CALLNREreversecontrolTxMACS2STARRENH_indivuallyrmDupat75thpercentile021623_peak_2008	436	.	9.66073	46.4661	43.6934	214
chr1	12147817	12148124	CALLNREreversecontrolTxMACS2STARRENH_indivuallyrmDupat75thpercentile021623_peak_2022	425	.	3.68327	45.29	42.5459	272
chr1	12210423	12210973	CALLNREreversecontrolTxMACS2STARRENH_indivuallyrmDupat75thpercentile021623_peak_2033	1107	.	3.06467	114.721	110.786	588
chr1	12221829	12222238	CALLNREreversecontrolTxMACS2STARRENH_indivuallyrmDupat75thpercentile021623_peak_2036	312	.	1.60469	33.6553	31.2234	208
chr1	12237963	12238259	CALLNREreversecontrolTxMACS2STARRENH_indivuallyrmDupat75thpercentile021623_peak_2041	540	.	1.83102	57.0408	54.0143	198
chr1	12270649	12270951	CALLNREreversecontrolTxMACS2STARRENH_indivuallyrmDupat75thpercentile021623_peak_2051	492	.	2.94318	52.1825	49.2709	105
chr1	13994368	13994586	CALLNREreversecontrolTxMACS2STARRENH_indivuallyrmDupat75thpercentile021623_peak_2200	458	.	7.60018	48.6577	45.8295	100
chr1	15853013	15853501	CALLNREreversecontrolTxMACS2STARRENH_indivuallyrmDupat75thpercentile021623_peak_2455	321	.	1.30741	34.6004	32.1405	198
chr1	16162395	16162648	CALLNREreversecontrolTxMACS2STARRENH_indivuallyrmDupat75thpercentile021623_peak_2514	764	.	1.80042	79.8804	76.4088	148
chr1	16212709	16212920	CALLNREreversecontrolTxMACS2STARRENH_indivuallyrmDupat75thpercentile021623_peak_2518	361	.	3.37524	38.7019	36.1285	247
chr1	16368719	16369009	CALLNREreversecontrolTxMACS2STARRENH_indivuallyrmDupat75thpercentile021623_peak_2550	284	.	8.82093	30.7903	28.4253	338
chr1	16488661	16489030	CALLNREreversecontrolTxMACS2STARRENH_indivuallyrmDupat75thpercentile021623_peak_2574	1172	.	3.97217	121.289	117.296	294
chr1	16840595	16841347	CALLNREreversecontrolTxMACS2STARRENH_indivuallyrmDupat75thpercentile021623_peak_2628	5625	.	4.8172	568.108	562.529	401
chr1	16860882	16861549	CALLNREreversecontrolTxMACS2STARRENH_indivuallyrmDupat75thpercentile021623_peak_2631	330	.	4.78055	35.5876	33.0993	48
chr1	17085559	17085854	CALLNREreversecontrolTxMACS2STARRENH_indivuallyrmDupat75thpercentile021623_peak_2694	713	.	15.6836	74.7065	71.3277	250
chr1	17199647	17200062	CALLNREreversecontrolTxMACS2STARRENH_indivuallyrmDupat75thpercentile021623_peak_2703	537	.	3.695	56.8024	53.7954	156
chr1	17221923	17222651	CALLNREreversecontrolTxMACS2STARRENH_indivuallyrmDupat75thpercentile021623_peak_2705	1344	.	2.68616	138.571	134.44	417
chr1	17231527	17231702	CALLNREreversecontrolTxMACS2STARRENH_indivuallyrmDupat75thpercentile021623_peak_2707	1959	.	2.08998	200.408	195.941	132
chr1	19229051	19229279	CALLNREreversecontrolTxMACS2STARRENH_indivuallyrmDupat75thpercentile021623_peak_3006	1027	.	1.809	106.574	102.731	39
chr1	19578024	19578625	CALLNREreversecontrolTxMACS2STARRENH_indivuallyrmDupat75thpercentile021623_peak_3074	1344	.	2.32407	138.551	134.421	60
chr1	19717394	19717828	CALLNREreversecontrolTxMACS2STARRENH_indivuallyrmDupat75thpercentile021623_peak_3104	547	.	2.91146	57.7865	54.7533	324
chr1	19923199	19923462	CALLNREreversecontrolTxMACS2STARRENH_indivuallyrmDupat75thpercentile021623_peak_3141	746	.	1.71131	78.0656	74.6362	169
chr1	19923935	19924258	CALLNREreversecontrolTxMACS2STARRENH_indivuallyrmDupat75thpercentile021623_peak_3142	1069	.	3.28416	110.848	106.957	223
chr1	20014998	20015234	CALLNREreversecontrolTxMACS2STARRENH_indivuallyrmDupat75thpercentile021623_peak_3157	380	.	3.89364	40.6317	38.001	379
chr1	20244459	20244734	CALLNREreversecontrolTxMACS2STARRENH_indivuallyrmDupat75thpercentile021623_peak_3188	1250	.	13.427	129.098	125.04	282
chr1	20960564	20960906	CALLNREreversecontrolTxMACS2STARRENH_indivuallyrmDupat75thpercentile021623_peak_3300	319	.	2.46209	34.4277	31.9697	282
chr1	20987844	20988331	CALLNREreversecontrolTxMACS2STARRENH_indivuallyrmDupat75thpercentile021623_peak_3305	489	.	1.39231	51.8077	48.9167	130
chr1	21651153	21651745	CALLNREreversecontrolTxMACS2STARRENH_indivuallyrmDupat75thpercentile021623_peak_3410	336	.	2.22894	36.1552	33.6439	37
chr1	21661206	21661408	CALLNREreversecontrolTxMACS2STARRENH_indivuallyrmDupat75thpercentile021623_peak_3411	639	.	3.83857	67.1506	63.9174	180
chr1	21724333	21724617	CALLNREreversecontrolTxMACS2STARRENH_indivuallyrmDupat75thpercentile021623_peak_3425	439	.	7.11312	46.7153	43.9402	123
chr1	22109751	22110082	CALLNREreversecontrolTxMACS2STARRENH_indivuallyrmDupat75thpercentile021623_peak_3491	686	.	1.66425	72.0173	68.6851	21
chr1	23751285	23751594	CALLNREreversecontrolTxMACS2STARRENH_indivuallyrmDupat75thpercentile021623_peak_3761	307	.	3.92888	33.1755	30.7484	166
chr1	23854890	23855137	CALLNREreversecontrolTxMACS2STARRENH_indivuallyrmDupat75thpercentile021623_peak_3778	285	.	2.14347	30.8994	28.5336	69
chr1	23961418	23961765	CALLNREreversecontrolTxMACS2STARRENH_indivuallyrmDupat75thpercentile021623_peak_3801	406	.	2.36193	43.2982	40.6059	191
chr1	24306592	24307028	CALLNREreversecontrolTxMACS2STARRENH_indivuallyrmDupat75thpercentile021623_peak_3850	803	.	1.61108	83.9131	80.3732	307
chr1	24525898	24526185	CALLNREreversecontrolTxMACS2STARRENH_indivuallyrmDupat75thpercentile021623_peak_3883	457	.	3.15569	48.5148	45.7058	110
chr1	24739989	24740293	CALLNREreversecontrolTxMACS2STARRENH_indivuallyrmDupat75thpercentile021623_peak_3921	1123	.	3.40115	116.285	112.336	328
chr1	25048331	25048700	CALLNREreversecontrolTxMACS2STARRENH_indivuallyrmDupat75thpercentile021623_peak_3980	569	.	7.55613	59.9942	56.9104	33
chr1	25336302	25336543	CALLNREreversecontrolTxMACS2STARRENH_indivuallyrmDupat75thpercentile021623_peak_4027	448	.	4.60987	47.6274	44.8263	233
chr1	25566221	25566602	CALLNREreversecontrolTxMACS2STARRENH_indivuallyrmDupat75thpercentile021623_peak_4069	2889	.	3.95785	293.707	288.909	190
chr1	25593214	25593465	CALLNREreversecontrolTxMACS2STARRENH_indivuallyrmDupat75thpercentile021623_peak_4077	676	.	4.36458	70.9925	67.6861	341
chr1	25593863	25594750	CALLNREreversecontrolTxMACS2STARRENH_indivuallyrmDupat75thpercentile021623_peak_4078	1374	.	3.51672	141.588	137.433	701
chr1	25833447	25833702	CALLNREreversecontrolTxMACS2STARRENH_indivuallyrmDupat75thpercentile021623_peak_4122	424	.	1.8665	45.2273	42.4837	139
chr1	25875997	25876635	CALLNREreversecontrolTxMACS2STARRENH_indivuallyrmDupat75thpercentile021623_peak_4130	315	.	1.90858	34.0459	31.5917	351
chr1	26147142	26147405	CALLNREreversecontrolTxMACS2STARRENH_indivuallyrmDupat75thpercentile021623_peak_4205	671	.	2.31332	70.4805	67.1922	216
chr1	26362484	26362841	CALLNREreversecontrolTxMACS2STARRENH_indivuallyrmDupat75thpercentile021623_peak_4244	1958	.	6.18043	200.34	195.874	176
chr1	26431391	26431606	CALLNREreversecontrolTxMACS2STARRENH_indivuallyrmDupat75thpercentile021623_peak_4250	326	.	4.85609	35.1181	32.635	276
chr1	26704775	26704974	CALLNREreversecontrolTxMACS2STARRENH_indivuallyrmDupat75thpercentile021623_peak_4294	445	.	1.77497	47.3956	44.5962	191
chr1	26826630	26827430	CALLNREreversecontrolTxMACS2STARRENH_indivuallyrmDupat75thpercentile021623_peak_4308	309	.	1.67389	33.3848	30.9556	347
chr1	26947071	26948023	CALLNREreversecontrolTxMACS2STARRENH_indivuallyrmDupat75thpercentile021623_peak_4337	398	.	1.55507	42.528	39.8618	350
chr1	27018900	27019374	CALLNREreversecontrolTxMACS2STARRENH_indivuallyrmDupat75thpercentile021623_peak_4349	892	.	2.47824	92.8808	89.2124	198
chr1	27022068	27022224	CALLNREreversecontrolTxMACS2STARRENH_indivuallyrmDupat75thpercentile021623_peak_4350	470	.	1.63418	49.9468	47.0901	37
chr1	27216543	27217091	CALLNREreversecontrolTxMACS2STARRENH_indivuallyrmDupat75thpercentile021623_peak_4402	783	.	2.12083	81.8903	78.3886	285
chr1	27371150	27371517	CALLNREreversecontrolTxMACS2STARRENH_indivuallyrmDupat75thpercentile021623_peak_4426	1269	.	5.97226	131.021	126.949	295
chr1	27463611	27463894	CALLNREreversecontrolTxMACS2STARRENH_indivuallyrmDupat75thpercentile021623_peak_4444	637	.	2.23642	66.9738	63.7421	274
chr1	27648533	27648953	CALLNREreversecontrolTxMACS2STARRENH_indivuallyrmDupat75thpercentile021623_peak_4471	921	.	1.7202	95.8076	92.1006	124
chr1	27683917	27684221	CALLNREreversecontrolTxMACS2STARRENH_indivuallyrmDupat75thpercentile021623_peak_4481	450	.	1.98393	47.8978	45.0941	216
chr1	27692171	27692407	CALLNREreversecontrolTxMACS2STARRENH_indivuallyrmDupat75thpercentile021623_peak_4482	607	.	2.65303	63.9384	60.7754	18
chr1	27816833	27817099	CALLNREreversecontrolTxMACS2STARRENH_indivuallyrmDupat75thpercentile021623_peak_4514	470	.	1.42637	49.9269	47.0703	12
chr1	27998673	27999029	CALLNREreversecontrolTxMACS2STARRENH_indivuallyrmDupat75thpercentile021623_peak_4555	427	.	1.4712	45.5383	42.7914	104
chr1	28241146	28241329	CALLNREreversecontrolTxMACS2STARRENH_indivuallyrmDupat75thpercentile021623_peak_4589	326	.	1.27462	35.1238	32.6405	121
chr1	28414963	28415331	CALLNREreversecontrolTxMACS2STARRENH_indivuallyrmDupat75thpercentile021623_peak_4618	401	.	1.44977	42.861	40.173	339
chr1	28696062	28696386	CALLNREreversecontrolTxMACS2STARRENH_indivuallyrmDupat75thpercentile021623_peak_4657	426	.	1.64105	45.3707	42.626	133
chr1	28909285	28909566	CALLNREreversecontrolTxMACS2STARRENH_indivuallyrmDupat75thpercentile021623_peak_4697	1360	.	3.62633	140.189	136.046	528
chr1	28994963	28995246	CALLNREreversecontrolTxMACS2STARRENH_indivuallyrmDupat75thpercentile021623_peak_4708	485	.	2.48647	51.4588	48.5703	1146
chr1	28996085	28996571	CALLNREreversecontrolTxMACS2STARRENH_indivuallyrmDupat75thpercentile021623_peak_4709	815	.	2.84068	85.0948	81.5356	526
chr1	29203670	29203920	CALLNREreversecontrolTxMACS2STARRENH_indivuallyrmDupat75thpercentile021623_peak_4741	408	.	3.22689	43.5566	40.8618	180
chr1	29586217	29586573	CALLNREreversecontrolTxMACS2STARRENH_indivuallyrmDupat75thpercentile021623_peak_4803	776	.	11.928	81.0907	77.6023	834
chr1	31221643	31221870	CALLNREreversecontrolTxMACS2STARRENH_indivuallyrmDupat75thpercentile021623_peak_5016	856	.	4.44434	89.2349	85.6116	373
chr1	31466629	31466789	CALLNREreversecontrolTxMACS2STARRENH_indivuallyrmDupat75thpercentile021623_peak_5052	553	.	13.2563	58.4196	55.3643	99
chr1	31846758	31846945	CALLNREreversecontrolTxMACS2STARRENH_indivuallyrmDupat75thpercentile021623_peak_5110	651	.	13.0294	68.4403	65.1824	201
chr1	31867523	31867805	CALLNREreversecontrolTxMACS2STARRENH_indivuallyrmDupat75thpercentile021623_peak_5114	1244	.	4.46319	128.483	124.431	633
chr1	32180878	32181196	CALLNREreversecontrolTxMACS2STARRENH_indivuallyrmDupat75thpercentile021623_peak_5168	422	.	4.39379	44.9781	42.2534	84
chr1	32479117	32479475	CALLNREreversecontrolTxMACS2STARRENH_indivuallyrmDupat75thpercentile021623_peak_5240	1486	.	1.85269	152.892	148.666	190
chr1	32573447	32574072	CALLNREreversecontrolTxMACS2STARRENH_indivuallyrmDupat75thpercentile021623_peak_5264	695	.	2.13728	72.866	69.5277	160
chr1	32645160	32645494	CALLNREreversecontrolTxMACS2STARRENH_indivuallyrmDupat75thpercentile021623_peak_5279	608	.	2.1117	64.0275	60.8637	186
chr1	33342236	33342452	CALLNREreversecontrolTxMACS2STARRENH_indivuallyrmDupat75thpercentile021623_peak_5402	323	.	3.83013	34.8387	32.3766	246
chr1	33458158	33458464	CALLNREreversecontrolTxMACS2STARRENH_indivuallyrmDupat75thpercentile021623_peak_5430	824	.	4.72054	86.0576	82.4907	73
chr1	33554214	33554388	CALLNREreversecontrolTxMACS2STARRENH_indivuallyrmDupat75thpercentile021623_peak_5449	360	.	4.27518	38.575	36.0024	228
chr1	33815655	33816108	CALLNREreversecontrolTxMACS2STARRENH_indivuallyrmDupat75thpercentile021623_peak_5488	404	.	1.64208	43.1376	40.4471	20
chr1	33833321	33833611	CALLNREreversecontrolTxMACS2STARRENH_indivuallyrmDupat75thpercentile021623_peak_5490	335	.	2.69701	36.0012	33.5095	255
chr1	35331821	35332199	CALLNREreversecontrolTxMACS2STARRENH_indivuallyrmDupat75thpercentile021623_peak_5626	627	.	2.26764	65.9214	62.713	246
chr1	35450774	35451187	CALLNREreversecontrolTxMACS2STARRENH_indivuallyrmDupat75thpercentile021623_peak_5641	548	.	2.32102	57.8823	54.8483	231
chr1	35497160	35497701	CALLNREreversecontrolTxMACS2STARRENH_indivuallyrmDupat75thpercentile021623_peak_5649	1833	.	3.10398	187.728	183.319	1094
chr1	35971910	35972289	CALLNREreversecontrolTxMACS2STARRENH_indivuallyrmDupat75thpercentile021623_peak_5722	353	.	2.00695	37.9132	35.3657	25
chr1	36043155	36043518	CALLNREreversecontrolTxMACS2STARRENH_indivuallyrmDupat75thpercentile021623_peak_5730	907	.	3.9727	94.392	90.7047	444
chr1	36565427	36565784	CALLNREreversecontrolTxMACS2STARRENH_indivuallyrmDupat75thpercentile021623_peak_5812	625	.	5.83922	65.7501	62.5434	302
chr1	36622406	36622754	CALLNREreversecontrolTxMACS2STARRENH_indivuallyrmDupat75thpercentile021623_peak_5818	1319	.	4.74938	136.085	131.971	258
chr1	37900093	37900348	CALLNREreversecontrolTxMACS2STARRENH_indivuallyrmDupat75thpercentile021623_peak_6024	2889	.	28.007	293.75	288.952	232
chr1	38412523	38412774	CALLNREreversecontrolTxMACS2STARRENH_indivuallyrmDupat75thpercentile021623_peak_6103	297	.	1.95636	32.1146	29.717	162
chr1	38455670	38455978	CALLNREreversecontrolTxMACS2STARRENH_indivuallyrmDupat75thpercentile021623_peak_6110	1022	.	1.99574	106.105	102.265	127
chr1	39499578	39500096	CALLNREreversecontrolTxMACS2STARRENH_indivuallyrmDupat75thpercentile021623_peak_6261	1014	.	15.6787	105.281	101.453	331
chr1	40105494	40105660	CALLNREreversecontrolTxMACS2STARRENH_indivuallyrmDupat75thpercentile021623_peak_6362	295	.	4.54833	31.9037	29.5084	135
chr1	40367841	40368165	CALLNREreversecontrolTxMACS2STARRENH_indivuallyrmDupat75thpercentile021623_peak_6406	339	.	2.58472	36.4153	33.9008	270
chr1	41131444	41131706	CALLNREreversecontrolTxMACS2STARRENH_indivuallyrmDupat75thpercentile021623_peak_6538	729	.	3.62534	76.3503	72.9467	214
chr1	41157405	41157683	CALLNREreversecontrolTxMACS2STARRENH_indivuallyrmDupat75thpercentile021623_peak_6542	368	.	1.69438	39.4126	36.8213	19
chr1	41898441	41898604	CALLNREreversecontrolTxMACS2STARRENH_indivuallyrmDupat75thpercentile021623_peak_6673	750	.	16.4913	78.4618	75.016	266
chr1	42133046	42133226	CALLNREreversecontrolTxMACS2STARRENH_indivuallyrmDupat75thpercentile021623_peak_6713	339	.	2.30911	36.4292	33.9146	344
chr1	42194196	42194639	CALLNREreversecontrolTxMACS2STARRENH_indivuallyrmDupat75thpercentile021623_peak_6732	533	.	3.62209	56.3903	53.3867	346
chr1	42334136	42334387	CALLNREreversecontrolTxMACS2STARRENH_indivuallyrmDupat75thpercentile021623_peak_6760	456	.	6.8241	48.4535	45.6452	444
chr1	42357097	42357360	CALLNREreversecontrolTxMACS2STARRENH_indivuallyrmDupat75thpercentile021623_peak_6763	375	.	1.94533	40.12	37.5141	238
chr1	42363961	42364370	CALLNREreversecontrolTxMACS2STARRENH_indivuallyrmDupat75thpercentile021623_peak_6764	623	.	1.853	65.5955	62.3924	138
chr1	42638958	42639218	CALLNREreversecontrolTxMACS2STARRENH_indivuallyrmDupat75thpercentile021623_peak_6803	322	.	4.38577	34.7188	32.2579	180
chr1	42921526	42922091	CALLNREreversecontrolTxMACS2STARRENH_indivuallyrmDupat75thpercentile021623_peak_6844	526	.	2.05802	55.6183	52.6405	576
chr1	43814828	43815204	CALLNREreversecontrolTxMACS2STARRENH_indivuallyrmDupat75thpercentile021623_peak_6982	294	.	1.72477	31.8153	29.4398	320
chr1	44399834	44400057	CALLNREreversecontrolTxMACS2STARRENH_indivuallyrmDupat75thpercentile021623_peak_7062	2590	.	28.4624	263.788	259.08	370
chr1	44440319	44440600	CALLNREreversecontrolTxMACS2STARRENH_indivuallyrmDupat75thpercentile021623_peak_7068	388	.	1.51694	41.4621	38.8243	189
chr1	44457001	44457549	CALLNREreversecontrolTxMACS2STARRENH_indivuallyrmDupat75thpercentile021623_peak_7074	619	.	2.06489	65.1009	61.9143	306
chr1	44679017	44679388	CALLNREreversecontrolTxMACS2STARRENH_indivuallyrmDupat75thpercentile021623_peak_7110	2255	.	3.71763	230.185	225.599	61
chr1	44870834	44871006	CALLNREreversecontrolTxMACS2STARRENH_indivuallyrmDupat75thpercentile021623_peak_7146	285	.	3.2571	30.9124	28.5464	54
chr1	45187469	45187980	CALLNREreversecontrolTxMACS2STARRENH_indivuallyrmDupat75thpercentile021623_peak_7196	475	.	2.23051	50.4282	47.5667	156
chr1	45265582	45266059	CALLNREreversecontrolTxMACS2STARRENH_indivuallyrmDupat75thpercentile021623_peak_7211	2024	.	2.13601	206.933	202.436	79
chr1	45769497	45770026	CALLNREreversecontrolTxMACS2STARRENH_indivuallyrmDupat75thpercentile021623_peak_7267	2119	.	2.48775	216.484	211.951	272
chr1	45805225	45806100	CALLNREreversecontrolTxMACS2STARRENH_indivuallyrmDupat75thpercentile021623_peak_7274	1742	.	2.57	178.565	174.202	625
chr1	45859856	45860272	CALLNREreversecontrolTxMACS2STARRENH_indivuallyrmDupat75thpercentile021623_peak_7285	444	.	4.86549	47.2095	44.4294	20
chr1	45965614	45966011	CALLNREreversecontrolTxMACS2STARRENH_indivuallyrmDupat75thpercentile021623_peak_7294	526	.	1.39996	55.6132	52.6354	223
chr1	45987385	45987796	CALLNREreversecontrolTxMACS2STARRENH_indivuallyrmDupat75thpercentile021623_peak_7303	455	.	1.65421	48.3835	45.5755	253
chr1	46016274	46016911	CALLNREreversecontrolTxMACS2STARRENH_indivuallyrmDupat75thpercentile021623_peak_7307	390	.	1.47272	41.72	39.061	170
chr1	46050415	46050625	CALLNREreversecontrolTxMACS2STARRENH_indivuallyrmDupat75thpercentile021623_peak_7312	981	.	2.67725	101.923	98.1351	75
chr1	46151871	46152140	CALLNREreversecontrolTxMACS2STARRENH_indivuallyrmDupat75thpercentile021623_peak_7330	360	.	1.71083	38.581	36.0084	199
chr1	46502873	46503225	CALLNREreversecontrolTxMACS2STARRENH_indivuallyrmDupat75thpercentile021623_peak_7363	539	.	13.2314	56.9268	53.9009	158
chr1	46768976	46769397	CALLNREreversecontrolTxMACS2STARRENH_indivuallyrmDupat75thpercentile021623_peak_7416	579	.	1.56993	61.0431	57.9336	36
chr1	46806343	46806772	CALLNREreversecontrolTxMACS2STARRENH_indivuallyrmDupat75thpercentile021623_peak_7425	291	.	1.49621	31.572	29.1991	136
chr1	47799962	47800398	CALLNREreversecontrolTxMACS2STARRENH_indivuallyrmDupat75thpercentile021623_peak_7563	456	.	1.93566	48.4868	45.6781	5
chr1	48463241	48463504	CALLNREreversecontrolTxMACS2STARRENH_indivuallyrmDupat75thpercentile021623_peak_7661	468	.	12.0808	49.7368	46.8815	349
chr1	51339149	51339569	CALLNREreversecontrolTxMACS2STARRENH_indivuallyrmDupat75thpercentile021623_peak_7969	631	.	3.87535	66.3183	63.1067	280
chr1	52082756	52083281	CALLNREreversecontrolTxMACS2STARRENH_indivuallyrmDupat75thpercentile021623_peak_8086	1134	.	3.58611	117.408	113.447	202
chr1	53068679	53068850	CALLNREreversecontrolTxMACS2STARRENH_indivuallyrmDupat75thpercentile021623_peak_8238	304	.	3.12786	32.838	30.4331	191
chr1	53686040	53686276	CALLNREreversecontrolTxMACS2STARRENH_indivuallyrmDupat75thpercentile021623_peak_8357	368	.	1.44511	39.4797	36.8797	21
chr1	54283725	54283884	CALLNREreversecontrolTxMACS2STARRENH_indivuallyrmDupat75thpercentile021623_peak_8466	480	.	12.2726	50.9186	48.0356	160
chr1	54303950	54304249	CALLNREreversecontrolTxMACS2STARRENH_indivuallyrmDupat75thpercentile021623_peak_8471	3206	.	2.11124	325.525	320.628	252
chr1	54778639	54778831	CALLNREreversecontrolTxMACS2STARRENH_indivuallyrmDupat75thpercentile021623_peak_8558	311	.	7.06276	33.5836	31.1524	175
chr1	54965248	54965492	CALLNREreversecontrolTxMACS2STARRENH_indivuallyrmDupat75thpercentile021623_peak_8600	402	.	4.85108	42.9615	40.2725	228
chr1	55353038	55353223	CALLNREreversecontrolTxMACS2STARRENH_indivuallyrmDupat75thpercentile021623_peak_8659	397	.	2.03808	42.3817	39.7166	52
chr1	55593716	55593879	CALLNREreversecontrolTxMACS2STARRENH_indivuallyrmDupat75thpercentile021623_peak_8695	314	.	4.72843	33.8622	31.4283	380
chr1	59307117	59307293	CALLNREreversecontrolTxMACS2STARRENH_indivuallyrmDupat75thpercentile021623_peak_9122	575	.	13.8067	60.6072	57.502	156
chr1	59388150	59388224	CALLNREreversecontrolTxMACS2STARRENH_indivuallyrmDupat75thpercentile021623_peak_9140	547	.	6.16455	57.7985	54.7652	428
chr1	59407445	59407977	CALLNREreversecontrolTxMACS2STARRENH_indivuallyrmDupat75thpercentile021623_peak_9144	1686	.	9.33821	173.023	168.686	506
chr1	59903388	59903584	CALLNREreversecontrolTxMACS2STARRENH_indivuallyrmDupat75thpercentile021623_peak_9216	627	.	9.14433	65.9669	62.7582	130
chr1	61542568	61542957	CALLNREreversecontrolTxMACS2STARRENH_indivuallyrmDupat75thpercentile021623_peak_9397	416	.	1.53012	44.41	41.6896	169
chr1	62870272	62870435	CALLNREreversecontrolTxMACS2STARRENH_indivuallyrmDupat75thpercentile021623_peak_9576	598	.	13.1036	62.9801	59.8394	219
chr1	62972582	62972770	CALLNREreversecontrolTxMACS2STARRENH_indivuallyrmDupat75thpercentile021623_peak_9588	412	.	11.122	43.932	41.2164	92
chr1	63249401	63249836	CALLNREreversecontrolTxMACS2STARRENH_indivuallyrmDupat75thpercentile021623_peak_9617	1392	.	1.91101	143.445	139.277	94
chr1	63833522	63833869	CALLNREreversecontrolTxMACS2STARRENH_indivuallyrmDupat75thpercentile021623_peak_9689	491	.	3.14148	52.0397	49.1468	155
chr1	63989030	63989522	CALLNREreversecontrolTxMACS2STARRENH_indivuallyrmDupat75thpercentile021623_peak_9708	508	.	2.33548	53.7955	50.851	125
chr1	64058923	64059424	CALLNREreversecontrolTxMACS2STARRENH_indivuallyrmDupat75thpercentile021623_peak_9721	282	.	1.83606	30.5789	28.2344	874
chr1	64116991	64117361	CALLNREreversecontrolTxMACS2STARRENH_indivuallyrmDupat75thpercentile021623_peak_9726	300	.	3.23039	32.4622	30.0613	304
chr1	65533675	65533797	CALLNREreversecontrolTxMACS2STARRENH_indivuallyrmDupat75thpercentile021623_peak_9948	455	.	3.48532	48.3102	45.503	80
chr1	66798045	66798166	CALLNREreversecontrolTxMACS2STARRENH_indivuallyrmDupat75thpercentile021623_peak_10141	496	.	2.788	52.5968	49.681	39
chr1	67236408	67236598	CALLNREreversecontrolTxMACS2STARRENH_indivuallyrmDupat75thpercentile021623_peak_10218	670	.	7.06722	70.345	67.0577	361
chr1	67461757	67461967	CALLNREreversecontrolTxMACS2STARRENH_indivuallyrmDupat75thpercentile021623_peak_10246	411	.	5.91899	43.8481	41.1507	380
chr1	67519814	67520148	CALLNREreversecontrolTxMACS2STARRENH_indivuallyrmDupat75thpercentile021623_peak_10258	350	.	1.89417	37.5816	35.0372	245
chr1	68140162	68140584	CALLNREreversecontrolTxMACS2STARRENH_indivuallyrmDupat75thpercentile021623_peak_10373	832	.	4.30667	86.8529	83.2683	301
chr1	68225906	68226153	CALLNREreversecontrolTxMACS2STARRENH_indivuallyrmDupat75thpercentile021623_peak_10387	789	.	15.9343	82.4796	78.9616	177
chr1	70671480	70671788	CALLNREreversecontrolTxMACS2STARRENH_indivuallyrmDupat75thpercentile021623_peak_10637	734	.	2.56431	76.8372	73.4305	117
chr1	71546687	71546982	CALLNREreversecontrolTxMACS2STARRENH_indivuallyrmDupat75thpercentile021623_peak_10757	3266	.	3.49499	331.559	326.646	103
chr1	75198692	75198893	CALLNREreversecontrolTxMACS2STARRENH_indivuallyrmDupat75thpercentile021623_peak_11148	291	.	1.47437	31.5103	29.138	177
chr1	76081420	76081703	CALLNREreversecontrolTxMACS2STARRENH_indivuallyrmDupat75thpercentile021623_peak_11248	468	.	12.0808	49.7368	46.8815	178
chr1	76620019	76620307	CALLNREreversecontrolTxMACS2STARRENH_indivuallyrmDupat75thpercentile021623_peak_11320	356	.	1.89545	38.2345	35.6834	52
chr1	77684698	77685195	CALLNREreversecontrolTxMACS2STARRENH_indivuallyrmDupat75thpercentile021623_peak_11461	1709	.	4.01417	175.309	170.961	370
chr1	77970973	77971145	CALLNREreversecontrolTxMACS2STARRENH_indivuallyrmDupat75thpercentile021623_peak_11514	379	.	10.5468	40.5371	37.9075	184
chr1	78148200	78148634	CALLNREreversecontrolTxMACS2STARRENH_indivuallyrmDupat75thpercentile021623_peak_11554	376	.	1.50726	40.2213	37.6144	209
chr1	78392559	78392769	CALLNREreversecontrolTxMACS2STARRENH_indivuallyrmDupat75thpercentile021623_peak_11601	913	.	9.53899	95.0817	91.3802	98
chr1	79085860	79086192	CALLNREreversecontrolTxMACS2STARRENH_indivuallyrmDupat75thpercentile021623_peak_11695	1734	.	12.3627	177.793	173.433	354
chr1	79518449	79518733	CALLNREreversecontrolTxMACS2STARRENH_indivuallyrmDupat75thpercentile021623_peak_11752	478	.	9.68766	50.7193	47.8549	458
chr1	80563591	80563822	CALLNREreversecontrolTxMACS2STARRENH_indivuallyrmDupat75thpercentile021623_peak_11865	789	.	13.9836	82.4573	78.9394	856
chr1	84464810	84465135	CALLNREreversecontrolTxMACS2STARRENH_indivuallyrmDupat75thpercentile021623_peak_12367	510	.	2.65469	54.0051	51.0589	258
chr1	84556150	84556773	CALLNREreversecontrolTxMACS2STARRENH_indivuallyrmDupat75thpercentile021623_peak_12382	1305	.	11.351	134.656	130.555	285
chr1	84944954	84945428	CALLNREreversecontrolTxMACS2STARRENH_indivuallyrmDupat75thpercentile021623_peak_12442	1197	.	2.19828	123.763	119.751	238
chr1	85077551	85077840	CALLNREreversecontrolTxMACS2STARRENH_indivuallyrmDupat75thpercentile021623_peak_12467	759	.	4.21083	79.4301	75.9769	48
chr1	85328478	85328723	CALLNREreversecontrolTxMACS2STARRENH_indivuallyrmDupat75thpercentile021623_peak_12518	755	.	2.05722	78.9775	75.5278	76
chr1	85410501	85411080	CALLNREreversecontrolTxMACS2STARRENH_indivuallyrmDupat75thpercentile021623_peak_12530	1001	.	2.38507	103.962	100.151	521
chr1	85493056	85493458	CALLNREreversecontrolTxMACS2STARRENH_indivuallyrmDupat75thpercentile021623_peak_12543	355	.	2.95453	38.134	35.5838	5
chr1	86173903	86174250	CALLNREreversecontrolTxMACS2STARRENH_indivuallyrmDupat75thpercentile021623_peak_12629	907	.	2.12371	94.4381	90.7504	291
chr1	86861757	86861939	CALLNREreversecontrolTxMACS2STARRENH_indivuallyrmDupat75thpercentile021623_peak_12724	527	.	1.85454	55.7018	52.7144	176
chr1	87379803	87380126	CALLNREreversecontrolTxMACS2STARRENH_indivuallyrmDupat75thpercentile021623_peak_12805	400	.	1.35658	42.7327	40.0641	306
chr1	89507040	89507199	CALLNREreversecontrolTxMACS2STARRENH_indivuallyrmDupat75thpercentile021623_peak_13103	397	.	6.81879	42.3906	39.7255	4
chr1	89522434	89522615	CALLNREreversecontrolTxMACS2STARRENH_indivuallyrmDupat75thpercentile021623_peak_13107	785	.	13.2568	82.0773	78.5745	164
chr1	89744733	89745114	CALLNREreversecontrolTxMACS2STARRENH_indivuallyrmDupat75thpercentile021623_peak_13153	1134	.	3.97221	117.446	113.485	62
chr1	89916747	89916850	CALLNREreversecontrolTxMACS2STARRENH_indivuallyrmDupat75thpercentile021623_peak_13185	297	.	5.04748	32.1921	29.7939	216
chr1	90098086	90098514	CALLNREreversecontrolTxMACS2STARRENH_indivuallyrmDupat75thpercentile021623_peak_13218	634	.	1.97848	66.6379	63.4237	388
chr1	90135827	90136221	CALLNREreversecontrolTxMACS2STARRENH_indivuallyrmDupat75thpercentile021623_peak_13230	689	.	6.15687	72.2438	68.9098	206
chr1	91487350	91487629	CALLNREreversecontrolTxMACS2STARRENH_indivuallyrmDupat75thpercentile021623_peak_13435	376	.	1.58059	40.2223	37.6154	271
chr1	91852888	91853083	CALLNREreversecontrolTxMACS2STARRENH_indivuallyrmDupat75thpercentile021623_peak_13481	933	.	1.81435	97.1092	93.3843	104
chr1	92014220	92014801	CALLNREreversecontrolTxMACS2STARRENH_indivuallyrmDupat75thpercentile021623_peak_13504	329	.	3.76686	35.4445	32.9581	327
chr1	92950207	92950823	CALLNREreversecontrolTxMACS2STARRENH_indivuallyrmDupat75thpercentile021623_peak_13656	1060	.	3.57471	109.943	106.057	476
chr1	93270450	93270717	CALLNREreversecontrolTxMACS2STARRENH_indivuallyrmDupat75thpercentile021623_peak_13700	1031	.	20.5183	107.05	103.197	170
chr1	93297446	93297869	CALLNREreversecontrolTxMACS2STARRENH_indivuallyrmDupat75thpercentile021623_peak_13705	997	.	1.68494	103.543	99.7352	103
chr1	93324551	93324924	CALLNREreversecontrolTxMACS2STARRENH_indivuallyrmDupat75thpercentile021623_peak_13711	2307	.	11.4928	235.324	230.717	531
chr1	94173587	94173776	CALLNREreversecontrolTxMACS2STARRENH_indivuallyrmDupat75thpercentile021623_peak_13862	282	.	4.33473	30.6321	28.2871	128
chr1	95538223	95538895	CALLNREreversecontrolTxMACS2STARRENH_indivuallyrmDupat75thpercentile021623_peak_14071	3905	.	3.01748	395.697	390.593	90
chr1	97187295	97187919	CALLNREreversecontrolTxMACS2STARRENH_indivuallyrmDupat75thpercentile021623_peak_14273	794	.	2.44888	82.9925	79.4706	235
chr1	100250331	100250590	CALLNREreversecontrolTxMACS2STARRENH_indivuallyrmDupat75thpercentile021623_peak_14686	509	.	10.0701	53.8909	50.9456	244
chr1	100816979	100817175	CALLNREreversecontrolTxMACS2STARRENH_indivuallyrmDupat75thpercentile021623_peak_14764	940	.	2.2273	97.8207	94.0851	23
chr1	101424979	101425278	CALLNREreversecontrolTxMACS2STARRENH_indivuallyrmDupat75thpercentile021623_peak_14862	369	.	4.28702	39.593	36.9922	327
chr1	101491003	101491844	CALLNREreversecontrolTxMACS2STARRENH_indivuallyrmDupat75thpercentile021623_peak_14879	918	.	2.95668	95.5931	91.8881	425
chr1	101644510	101644870	CALLNREreversecontrolTxMACS2STARRENH_indivuallyrmDupat75thpercentile021623_peak_14900	528	.	4.42459	55.8857	52.8863	137
chr1	101723425	101723576	CALLNREreversecontrolTxMACS2STARRENH_indivuallyrmDupat75thpercentile021623_peak_14913	554	.	3.644	58.5502	55.4939	268
chr1	101775048	101775595	CALLNREreversecontrolTxMACS2STARRENH_indivuallyrmDupat75thpercentile021623_peak_14926	463	.	1.68968	49.2029	46.37	107
chr1	104068286	104068939	CALLNREreversecontrolTxMACS2STARRENH_indivuallyrmDupat75thpercentile021623_peak_15162	602	.	2.18662	63.4537	60.2948	224
chr1	107599145	107599784	CALLNREreversecontrolTxMACS2STARRENH_indivuallyrmDupat75thpercentile021623_peak_15505	500	.	1.69148	52.9996	50.08	275
chr1	107993752	107994090	CALLNREreversecontrolTxMACS2STARRENH_indivuallyrmDupat75thpercentile021623_peak_15553	330	.	4.96401	35.5339	33.0463	49
chr1	108440070	108440352	CALLNREreversecontrolTxMACS2STARRENH_indivuallyrmDupat75thpercentile021623_peak_15635	555	.	5.59916	58.6263	55.5695	240
chr1	108506261	108506658	CALLNREreversecontrolTxMACS2STARRENH_indivuallyrmDupat75thpercentile021623_peak_15652	522	.	3.81775	55.1777	52.2034	80
chr1	108508234	108508505	CALLNREreversecontrolTxMACS2STARRENH_indivuallyrmDupat75thpercentile021623_peak_15654	306	.	2.34517	33.0708	30.6444	80
chr1	108917081	108917324	CALLNREreversecontrolTxMACS2STARRENH_indivuallyrmDupat75thpercentile021623_peak_15691	357	.	10.1632	38.3126	35.7422	73
chr1	109633038	109633581	CALLNREreversecontrolTxMACS2STARRENH_indivuallyrmDupat75thpercentile021623_peak_15787	1437	.	2.35954	147.929	143.734	340
chr1	109705035	109705315	CALLNREreversecontrolTxMACS2STARRENH_indivuallyrmDupat75thpercentile021623_peak_15795	483	.	5.70803	51.2594	48.3726	244
chr1	109756550	109757036	CALLNREreversecontrolTxMACS2STARRENH_indivuallyrmDupat75thpercentile021623_peak_15802	1553	.	3.08267	159.588	155.325	227
chr1	109825808	109826132	CALLNREreversecontrolTxMACS2STARRENH_indivuallyrmDupat75thpercentile021623_peak_15814	1642	.	2.68846	168.6	164.286	85
chr1	110026616	110027052	CALLNREreversecontrolTxMACS2STARRENH_indivuallyrmDupat75thpercentile021623_peak_15845	566	.	2.87282	59.7548	56.6728	59
chr1	110036664	110036954	CALLNREreversecontrolTxMACS2STARRENH_indivuallyrmDupat75thpercentile021623_peak_15849	4010	.	3.70027	406.137	401.002	197
chr1	110319582	110319739	CALLNREreversecontrolTxMACS2STARRENH_indivuallyrmDupat75thpercentile021623_peak_15902	490	.	3.46998	51.9805	49.0879	290
chr1	110449092	110449258	CALLNREreversecontrolTxMACS2STARRENH_indivuallyrmDupat75thpercentile021623_peak_15918	334	.	2.13934	35.9483	33.4571	8
chr1	110453358	110453544	CALLNREreversecontrolTxMACS2STARRENH_indivuallyrmDupat75thpercentile021623_peak_15920	582	.	4.95999	61.4098	58.2975	79
chr1	110648696	110648990	CALLNREreversecontrolTxMACS2STARRENH_indivuallyrmDupat75thpercentile021623_peak_15953	378	.	3.73507	40.4519	37.8432	204
chr1	110881161	110881873	CALLNREreversecontrolTxMACS2STARRENH_indivuallyrmDupat75thpercentile021623_peak_15988	849	.	1.40637	88.5409	84.9344	685
chr1	111149614	111149782	CALLNREreversecontrolTxMACS2STARRENH_indivuallyrmDupat75thpercentile021623_peak_16025	621	.	9.13429	65.343	62.1546	603
chr1	111162040	111162621	CALLNREreversecontrolTxMACS2STARRENH_indivuallyrmDupat75thpercentile021623_peak_16030	583	.	1.95726	61.4573	58.3444	248
chr1	111173522	111173923	CALLNREreversecontrolTxMACS2STARRENH_indivuallyrmDupat75thpercentile021623_peak_16032	764	.	2.75515	79.9629	76.4901	277
chr1	111254270	111254549	CALLNREreversecontrolTxMACS2STARRENH_indivuallyrmDupat75thpercentile021623_peak_16051	1259	.	23.5864	130.051	125.985	273
chr1	111682281	111682582	CALLNREreversecontrolTxMACS2STARRENH_indivuallyrmDupat75thpercentile021623_peak_16103	412	.	2.46045	43.8978	41.2001	355
chr1	111682796	111683263	CALLNREreversecontrolTxMACS2STARRENH_indivuallyrmDupat75thpercentile021623_peak_16104	719	.	2.66236	75.3018	71.9177	247
chr1	111735811	111736010	CALLNREreversecontrolTxMACS2STARRENH_indivuallyrmDupat75thpercentile021623_peak_16119	286	.	3.52855	31.026	28.6583	130
chr1	112050067	112050225	CALLNREreversecontrolTxMACS2STARRENH_indivuallyrmDupat75thpercentile021623_peak_16169	360	.	2.05188	38.5792	36.0066	126
chr1	112202785	112203069	CALLNREreversecontrolTxMACS2STARRENH_indivuallyrmDupat75thpercentile021623_peak_16196	330	.	2.72625	35.5215	33.0339	269
chr1	112298316	112298758	CALLNREreversecontrolTxMACS2STARRENH_indivuallyrmDupat75thpercentile021623_peak_16219	969	.	2.01571	100.674	96.9036	197
chr1	113008854	113009278	CALLNREreversecontrolTxMACS2STARRENH_indivuallyrmDupat75thpercentile021623_peak_16320	517	.	2.45276	54.681	51.7113	109
chr1	113044688	113045034	CALLNREreversecontrolTxMACS2STARRENH_indivuallyrmDupat75thpercentile021623_peak_16329	505	.	11.516	53.5106	50.5685	618
chr1	113216886	113217684	CALLNREreversecontrolTxMACS2STARRENH_indivuallyrmDupat75thpercentile021623_peak_16360	483	.	2.68251	51.2141	48.3282	383
chr1	113615415	113615669	CALLNREreversecontrolTxMACS2STARRENH_indivuallyrmDupat75thpercentile021623_peak_16424	317	.	1.32588	34.2358	31.7799	239
chr1	114447168	114447974	CALLNREreversecontrolTxMACS2STARRENH_indivuallyrmDupat75thpercentile021623_peak_16532	870	.	1.52722	90.7258	87.083	720
chr1	115300115	115300605	CALLNREreversecontrolTxMACS2STARRENH_indivuallyrmDupat75thpercentile021623_peak_16670	653	.	1.53566	68.578	65.3191	483
chr1	115632341	115632754	CALLNREreversecontrolTxMACS2STARRENH_indivuallyrmDupat75thpercentile021623_peak_16710	618	.	5.10849	64.9943	61.8083	344
chr1	115690584	115691040	CALLNREreversecontrolTxMACS2STARRENH_indivuallyrmDupat75thpercentile021623_peak_16721	2030	.	30.2767	207.54	203.04	306
chr1	116785489	116785646	CALLNREreversecontrolTxMACS2STARRENH_indivuallyrmDupat75thpercentile021623_peak_16859	683	.	11.5739	71.6133	68.302	261
chr1	116920340	116920742	CALLNREreversecontrolTxMACS2STARRENH_indivuallyrmDupat75thpercentile021623_peak_16882	521	.	1.79502	55.1256	52.1517	404
chr1	117057737	117058015	CALLNREreversecontrolTxMACS2STARRENH_indivuallyrmDupat75thpercentile021623_peak_16912	485	.	2.45747	51.4093	48.5214	91
chr1	117112654	117112960	CALLNREreversecontrolTxMACS2STARRENH_indivuallyrmDupat75thpercentile021623_peak_16929	534	.	2.20111	56.4304	53.4263	233
chr1	117280086	117280653	CALLNREreversecontrolTxMACS2STARRENH_indivuallyrmDupat75thpercentile021623_peak_16960	854	.	3.40943	89.0642	85.454	287
chr1	117359177	117359422	CALLNREreversecontrolTxMACS2STARRENH_indivuallyrmDupat75thpercentile021623_peak_16976	542	.	5.0971	57.3091	54.2801	111
chr1	117529213	117529521	CALLNREreversecontrolTxMACS2STARRENH_indivuallyrmDupat75thpercentile021623_peak_17011	743	.	4.36943	77.8178	74.3902	310
chr1	117594053	117594332	CALLNREreversecontrolTxMACS2STARRENH_indivuallyrmDupat75thpercentile021623_peak_17031	354	.	3.21002	38.0243	35.4751	223
chr1	118148175	118148470	CALLNREreversecontrolTxMACS2STARRENH_indivuallyrmDupat75thpercentile021623_peak_17130	417	.	1.34969	44.4534	41.7328	287
chr1	118301356	118301686	CALLNREreversecontrolTxMACS2STARRENH_indivuallyrmDupat75thpercentile021623_peak_17161	296	.	1.90556	32.0476	29.6505	262
chr1	119682919	119683347	CALLNREreversecontrolTxMACS2STARRENH_indivuallyrmDupat75thpercentile021623_peak_17293	8025	.	3.31381	808.867	802.576	316
chr1	120612100	120612341	CALLNREreversecontrolTxMACS2STARRENH_indivuallyrmDupat75thpercentile021623_peak_17440	1095	.	2.74666	113.457	109.537	61
chr1	120665045	120665264	CALLNREreversecontrolTxMACS2STARRENH_indivuallyrmDupat75thpercentile021623_peak_17446	611	.	13.0577	64.2661	61.1008	123
chr1	120838326	120838848	CALLNREreversecontrolTxMACS2STARRENH_indivuallyrmDupat75thpercentile021623_peak_17461	401	.	1.23102	42.77	40.101	360
chr1	121258340	121258540	CALLNREreversecontrolTxMACS2STARRENH_indivuallyrmDupat75thpercentile021623_peak_17498	638	.	2.7127	67.0508	63.8187	129
chr1	121260861	121260978	CALLNREreversecontrolTxMACS2STARRENH_indivuallyrmDupat75thpercentile021623_peak_17499	310	.	1.86858	33.4633	31.0336	374
chr1	142890760	142891321	CALLNREreversecontrolTxMACS2STARRENH_indivuallyrmDupat75thpercentile021623_peak_17580	2501	.	4.61682	254.83	250.15	225
chr1	143283666	143283895	CALLNREreversecontrolTxMACS2STARRENH_indivuallyrmDupat75thpercentile021623_peak_17611	444	.	5.17252	47.1821	44.4022	58
chr1	143743205	143743800	CALLNREreversecontrolTxMACS2STARRENH_indivuallyrmDupat75thpercentile021623_peak_17657	738	.	2.21133	77.2462	73.8233	242
chr1	143765881	143766151	CALLNREreversecontrolTxMACS2STARRENH_indivuallyrmDupat75thpercentile021623_peak_17660	916	.	2.72122	95.3322	91.629	56
chr1	143913249	143913624	CALLNREreversecontrolTxMACS2STARRENH_indivuallyrmDupat75thpercentile021623_peak_17662	1273	.	1.33026	131.461	127.387	194
chr1	143992665	143992849	CALLNREreversecontrolTxMACS2STARRENH_indivuallyrmDupat75thpercentile021623_peak_17673	527	.	13.0396	55.7123	52.7144	390
chr1	143998550	143998989	CALLNREreversecontrolTxMACS2STARRENH_indivuallyrmDupat75thpercentile021623_peak_17675	794	.	10.2451	82.942	79.4204	514
chr1	144519839	144520373	CALLNREreversecontrolTxMACS2STARRENH_indivuallyrmDupat75thpercentile021623_peak_17689	990	.	2.7776	102.806	99.0117	296
chr1	144594255	144594452	CALLNREreversecontrolTxMACS2STARRENH_indivuallyrmDupat75thpercentile021623_peak_17701	489	.	5.32179	51.8346	48.9435	183
chr1	144908012	144908455	CALLNREreversecontrolTxMACS2STARRENH_indivuallyrmDupat75thpercentile021623_peak_17746	912	.	8.64878	94.9992	91.2985	345
chr1	144931920	144932511	CALLNREreversecontrolTxMACS2STARRENH_indivuallyrmDupat75thpercentile021623_peak_17759	1702	.	1.92341	174.616	170.271	259
chr1	145139100	145139523	CALLNREreversecontrolTxMACS2STARRENH_indivuallyrmDupat75thpercentile021623_peak_17816	1029	.	5.42267	106.837	102.993	370
chr1	145177646	145177862	CALLNREreversecontrolTxMACS2STARRENH_indivuallyrmDupat75thpercentile021623_peak_17826	1257	.	11.1391	129.845	125.782	127
chr1	145208931	145209167	CALLNREreversecontrolTxMACS2STARRENH_indivuallyrmDupat75thpercentile021623_peak_17831	3213	.	2.52746	326.294	321.396	91
chr1	145397610	145397911	CALLNREreversecontrolTxMACS2STARRENH_indivuallyrmDupat75thpercentile021623_peak_17873	674	.	2.80164	70.7313	67.4271	214
chr1	145437681	145437869	CALLNREreversecontrolTxMACS2STARRENH_indivuallyrmDupat75thpercentile021623_peak_17883	841	.	2.60946	87.7677	84.1684	47
chr1	145470563	145470724	CALLNREreversecontrolTxMACS2STARRENH_indivuallyrmDupat75thpercentile021623_peak_17887	349	.	1.84073	37.5084	34.9646	44
chr1	145515846	145516401	CALLNREreversecontrolTxMACS2STARRENH_indivuallyrmDupat75thpercentile021623_peak_17893	1468	.	2.12172	151.032	146.819	324
chr1	145524769	145524934	CALLNREreversecontrolTxMACS2STARRENH_indivuallyrmDupat75thpercentile021623_peak_17895	550	.	13.4232	58.1475	55.0944	271
chr1	145589043	145589443	CALLNREreversecontrolTxMACS2STARRENH_indivuallyrmDupat75thpercentile021623_peak_17905	452	.	2.40943	48.0961	45.2909	1024
chr1	145713784	145713979	CALLNREreversecontrolTxMACS2STARRENH_indivuallyrmDupat75thpercentile021623_peak_17923	289	.	7.8665	31.3474	28.9765	370
chr1	146009411	146009700	CALLNREreversecontrolTxMACS2STARRENH_indivuallyrmDupat75thpercentile021623_peak_17934	720	.	3.46378	75.4634	72.0781	181
chr1	147099306	147099467	CALLNREreversecontrolTxMACS2STARRENH_indivuallyrmDupat75thpercentile021623_peak_18018	474	.	4.08394	50.321	47.4606	341
chr1	147141875	147142069	CALLNREreversecontrolTxMACS2STARRENH_indivuallyrmDupat75thpercentile021623_peak_18026	589	.	3.19768	62.069	58.9353	174
chr1	147142405	147142587	CALLNREreversecontrolTxMACS2STARRENH_indivuallyrmDupat75thpercentile021623_peak_18027	347	.	1.66118	37.302	34.7601	168
chr1	147362296	147362561	CALLNREreversecontrolTxMACS2STARRENH_indivuallyrmDupat75thpercentile021623_peak_18053	544	.	5.59918	57.4489	54.4185	182
chr1	147624310	147624672	CALLNREreversecontrolTxMACS2STARRENH_indivuallyrmDupat75thpercentile021623_peak_18065	1814	.	4.21353	185.884	181.483	231
chr1	147735263	147735568	CALLNREreversecontrolTxMACS2STARRENH_indivuallyrmDupat75thpercentile021623_peak_18072	650	.	3.24122	68.327	65.0707	413
chr1	147775312	147775737	CALLNREreversecontrolTxMACS2STARRENH_indivuallyrmDupat75thpercentile021623_peak_18075	357	.	10.1632	38.3126	35.7422	418
chr1	147931299	147931653	CALLNREreversecontrolTxMACS2STARRENH_indivuallyrmDupat75thpercentile021623_peak_18088	671	.	5.57189	70.4806	67.1923	77
chr1	148241459	148242107	CALLNREreversecontrolTxMACS2STARRENH_indivuallyrmDupat75thpercentile021623_peak_18106	541	.	2.198	57.2079	54.1799	69
chr1	148247617	148248004	CALLNREreversecontrolTxMACS2STARRENH_indivuallyrmDupat75thpercentile021623_peak_18109	835	.	3.58664	87.181	83.5941	281
chr1	148598378	148598910	CALLNREreversecontrolTxMACS2STARRENH_indivuallyrmDupat75thpercentile021623_peak_18126	899	.	2.04465	93.6396	89.9575	513
chr1	148853775	148854358	CALLNREreversecontrolTxMACS2STARRENH_indivuallyrmDupat75thpercentile021623_peak_18138	750	.	9.2319	78.545	75.0986	197
chr1	149294239	149294716	CALLNREreversecontrolTxMACS2STARRENH_indivuallyrmDupat75thpercentile021623_peak_18188	764	.	11.8196	79.964	76.4912	279
chr1	149399067	149399225	CALLNREreversecontrolTxMACS2STARRENH_indivuallyrmDupat75thpercentile021623_peak_18203	675	.	15.1234	70.8658	67.5602	452
chr1	149514459	149514637	CALLNREreversecontrolTxMACS2STARRENH_indivuallyrmDupat75thpercentile021623_peak_18208	450	.	2.61955	47.8098	45.0068	48
chr1	149575248	149575961	CALLNREreversecontrolTxMACS2STARRENH_indivuallyrmDupat75thpercentile021623_peak_18211	4270	.	12.9022	432.292	427.093	526
chr1	149577059	149577579	CALLNREreversecontrolTxMACS2STARRENH_indivuallyrmDupat75thpercentile021623_peak_18213	636	.	3.41591	66.8203	63.6049	278
chr1	149605660	149605874	CALLNREreversecontrolTxMACS2STARRENH_indivuallyrmDupat75thpercentile021623_peak_18219	1529	.	2.49017	157.233	152.983	45
chr1	149672222	149672696	CALLNREreversecontrolTxMACS2STARRENH_indivuallyrmDupat75thpercentile021623_peak_18225	1348	.	7.49665	139.019	134.882	100
chr1	150078751	150078765	CALLNREreversecontrolTxMACS2STARRENH_indivuallyrmDupat75thpercentile021623_peak_18277	355	.	3.44355	38.1278	35.5776	182
chr1	150206973	150207152	CALLNREreversecontrolTxMACS2STARRENH_indivuallyrmDupat75thpercentile021623_peak_18297	452	.	1.74209	48.0149	45.2104	59
chr1	150227876	150228025	CALLNREreversecontrolTxMACS2STARRENH_indivuallyrmDupat75thpercentile021623_peak_18299	413	.	2.90258	44.0964	41.3793	257
chr1	150420926	150421084	CALLNREreversecontrolTxMACS2STARRENH_indivuallyrmDupat75thpercentile021623_peak_18338	550	.	13.4232	58.1475	55.0944	227
chr1	150488237	150488417	CALLNREreversecontrolTxMACS2STARRENH_indivuallyrmDupat75thpercentile021623_peak_18346	993	.	2.34084	103.152	99.3461	36
chr1	150533611	150533824	CALLNREreversecontrolTxMACS2STARRENH_indivuallyrmDupat75thpercentile021623_peak_18353	282	.	1.35615	30.6023	28.2576	1099
chr1	150534234	150534826	CALLNREreversecontrolTxMACS2STARRENH_indivuallyrmDupat75thpercentile021623_peak_18353	282	.	1.35615	30.6023	28.2576	1099
chr1	150601776	150602111	CALLNREreversecontrolTxMACS2STARRENH_indivuallyrmDupat75thpercentile021623_peak_18374	2397	.	1.93533	244.361	239.719	279
chr1	150951905	150952234	CALLNREreversecontrolTxMACS2STARRENH_indivuallyrmDupat75thpercentile021623_peak_18419	314	.	1.95783	33.8535	31.4197	207
chr1	151020792	151021046	CALLNREreversecontrolTxMACS2STARRENH_indivuallyrmDupat75thpercentile021623_peak_18435	1710	.	5.85908	175.384	171.035	99
chr1	151042934	151043295	CALLNREreversecontrolTxMACS2STARRENH_indivuallyrmDupat75thpercentile021623_peak_18439	1282	.	3.01171	132.36	128.278	120
chr1	151512632	151512987	CALLNREreversecontrolTxMACS2STARRENH_indivuallyrmDupat75thpercentile021623_peak_18521	393	.	1.46027	42.0109	39.3495	95
chr1	151812429	151812588	CALLNREreversecontrolTxMACS2STARRENH_indivuallyrmDupat75thpercentile021623_peak_18565	335	.	1.96556	36.0527	33.5606	32
chr1	151871048	151871203	CALLNREreversecontrolTxMACS2STARRENH_indivuallyrmDupat75thpercentile021623_peak_18574	528	.	2.6385	55.8742	52.8749	108
chr1	152007195	152007805	CALLNREreversecontrolTxMACS2STARRENH_indivuallyrmDupat75thpercentile021623_peak_18587	398	.	1.88072	42.4898	39.8239	551
chr1	152161205	152161518	CALLNREreversecontrolTxMACS2STARRENH_indivuallyrmDupat75thpercentile021623_peak_18609	405	.	3.3761	43.1932	40.5018	196
chr1	153518278	153518446	CALLNREreversecontrolTxMACS2STARRENH_indivuallyrmDupat75thpercentile021623_peak_18773	286	.	1.95521	31.0316	28.6639	58
chr1	153571238	153571552	CALLNREreversecontrolTxMACS2STARRENH_indivuallyrmDupat75thpercentile021623_peak_18785	488	.	3.25291	51.692	48.8022	202
chr1	153721816	153722159	CALLNREreversecontrolTxMACS2STARRENH_indivuallyrmDupat75thpercentile021623_peak_18807	551	.	3.47011	58.2494	55.1955	364
chr1	153777898	153778167	CALLNREreversecontrolTxMACS2STARRENH_indivuallyrmDupat75thpercentile021623_peak_18825	389	.	2.10485	41.5415	38.9027	87
chr1	153959440	153959669	CALLNREreversecontrolTxMACS2STARRENH_indivuallyrmDupat75thpercentile021623_peak_18847	713	.	3.12582	74.7005	71.322	202
chr1	154154751	154155072	CALLNREreversecontrolTxMACS2STARRENH_indivuallyrmDupat75thpercentile021623_peak_18869	291	.	1.9134	31.5022	29.13	179
chr1	154325573	154325798	CALLNREreversecontrolTxMACS2STARRENH_indivuallyrmDupat75thpercentile021623_peak_18905	479	.	4.26956	50.7833	47.9185	129
chr1	154909066	154910136	CALLNREreversecontrolTxMACS2STARRENH_indivuallyrmDupat75thpercentile021623_peak_19002	1206	.	1.78379	124.705	120.683	417
chr1	154928375	154928781	CALLNREreversecontrolTxMACS2STARRENH_indivuallyrmDupat75thpercentile021623_peak_19007	386	.	1.85831	41.2931	38.6566	281
chr1	154947072	154947517	CALLNREreversecontrolTxMACS2STARRENH_indivuallyrmDupat75thpercentile021623_peak_19010	497	.	1.39432	52.6355	49.7194	35
chr1	154973719	154974203	CALLNREreversecontrolTxMACS2STARRENH_indivuallyrmDupat75thpercentile021623_peak_19014	390	.	1.98076	41.7025	39.0436	207
chr1	154990119	154990407	CALLNREreversecontrolTxMACS2STARRENH_indivuallyrmDupat75thpercentile021623_peak_19019	422	.	1.74948	45.0118	42.2867	44
chr1	155057404	155057926	CALLNREreversecontrolTxMACS2STARRENH_indivuallyrmDupat75thpercentile021623_peak_19031	336	.	1.43191	36.2026	33.6904	27
chr1	155058126	155058360	CALLNREreversecontrolTxMACS2STARRENH_indivuallyrmDupat75thpercentile021623_peak_19032	684	.	2.4544	71.7814	68.4686	188
chr1	155145233	155146268	CALLNREreversecontrolTxMACS2STARRENH_indivuallyrmDupat75thpercentile021623_peak_19045	518	.	1.69089	54.8187	51.8474	583
chr1	155163486	155163582	CALLNREreversecontrolTxMACS2STARRENH_indivuallyrmDupat75thpercentile021623_peak_19052	426	.	2.28447	45.4355	42.6898	24
chr1	155231912	155232239	CALLNREreversecontrolTxMACS2STARRENH_indivuallyrmDupat75thpercentile021623_peak_19065	348	.	1.45135	37.4229	34.8799	273
chr1	155293172	155293293	CALLNREreversecontrolTxMACS2STARRENH_indivuallyrmDupat75thpercentile021623_peak_19071	360	.	1.98272	38.5914	36.0187	248
chr1	155658558	155659103	CALLNREreversecontrolTxMACS2STARRENH_indivuallyrmDupat75thpercentile021623_peak_19129	529	.	1.9513	55.9971	52.997	43
chr1	155698846	155699044	CALLNREreversecontrolTxMACS2STARRENH_indivuallyrmDupat75thpercentile021623_peak_19137	587	.	13.9984	61.8461	58.7143	255
chr1	155880784	155881198	CALLNREreversecontrolTxMACS2STARRENH_indivuallyrmDupat75thpercentile021623_peak_19169	700	.	2.31091	73.3926	70.0364	379
chr1	155904133	155904368	CALLNREreversecontrolTxMACS2STARRENH_indivuallyrmDupat75thpercentile021623_peak_19171	1034	.	1.65526	107.255	103.401	114
chr1	155935152	155935311	CALLNREreversecontrolTxMACS2STARRENH_indivuallyrmDupat75thpercentile021623_peak_19177	535	.	9.36099	56.5338	53.5289	100
chr1	156046478	156046658	CALLNREreversecontrolTxMACS2STARRENH_indivuallyrmDupat75thpercentile021623_peak_19207	315	.	7.17457	34.0031	31.5493	90
chr1	156076032	156076328	CALLNREreversecontrolTxMACS2STARRENH_indivuallyrmDupat75thpercentile021623_peak_19216	326	.	1.42812	35.1	32.6172	203
chr1	156084006	156084331	CALLNREreversecontrolTxMACS2STARRENH_indivuallyrmDupat75thpercentile021623_peak_19218	324	.	2.24717	34.8907	32.4281	45
chr1	156182683	156183124	CALLNREreversecontrolTxMACS2STARRENH_indivuallyrmDupat75thpercentile021623_peak_19236	4634	.	3.37863	468.764	463.475	150
chr1	156307958	156308581	CALLNREreversecontrolTxMACS2STARRENH_indivuallyrmDupat75thpercentile021623_peak_19274	2986	.	2.44341	303.484	298.653	338
chr1	156450614	156450899	CALLNREreversecontrolTxMACS2STARRENH_indivuallyrmDupat75thpercentile021623_peak_19299	501	.	3.26596	53.0473	50.1273	103
chr1	156561282	156561772	CALLNREreversecontrolTxMACS2STARRENH_indivuallyrmDupat75thpercentile021623_peak_19329	429	.	2.24162	45.6611	42.9134	206
chr1	156595485	156595760	CALLNREreversecontrolTxMACS2STARRENH_indivuallyrmDupat75thpercentile021623_peak_19339	564	.	6.21629	59.5	56.4204	284
chr1	156710821	156711218	CALLNREreversecontrolTxMACS2STARRENH_indivuallyrmDupat75thpercentile021623_peak_19362	419	.	1.36226	44.6657	41.9439	170
chr1	156736966	156737265	CALLNREreversecontrolTxMACS2STARRENH_indivuallyrmDupat75thpercentile021623_peak_19365	794	.	1.42255	82.9469	79.4252	169
chr1	156783776	156783941	CALLNREreversecontrolTxMACS2STARRENH_indivuallyrmDupat75thpercentile021623_peak_19374	654	.	2.99389	68.7577	65.4976	130
chr1	157103062	157103421	CALLNREreversecontrolTxMACS2STARRENH_indivuallyrmDupat75thpercentile021623_peak_19439	792	.	7.70794	82.8204	79.2997	501
chr1	157536399	157536686	CALLNREreversecontrolTxMACS2STARRENH_indivuallyrmDupat75thpercentile021623_peak_19516	849	.	15.357	88.5395	84.933	466
chr1	158469932	158470104	CALLNREreversecontrolTxMACS2STARRENH_indivuallyrmDupat75thpercentile021623_peak_19661	1087	.	21.2853	112.709	108.794	105
chr1	159046442	159047398	CALLNREreversecontrolTxMACS2STARRENH_indivuallyrmDupat75thpercentile021623_peak_19737	579	.	2.22744	61.0625	57.953	438
chr1	159768721	159768965	CALLNREreversecontrolTxMACS2STARRENH_indivuallyrmDupat75thpercentile021623_peak_19816	587	.	9.51195	61.8686	58.7366	365
chr1	159893148	159893461	CALLNREreversecontrolTxMACS2STARRENH_indivuallyrmDupat75thpercentile021623_peak_19841	1305	.	2.24777	134.697	130.595	53
chr1	159894090	159894254	CALLNREreversecontrolTxMACS2STARRENH_indivuallyrmDupat75thpercentile021623_peak_19842	440	.	2.02834	46.8705	44.0938	95
chr1	160028118	160028292	CALLNREreversecontrolTxMACS2STARRENH_indivuallyrmDupat75thpercentile021623_peak_19862	445	.	11.6973	47.3936	44.5942	103
chr1	160040214	160040500	CALLNREreversecontrolTxMACS2STARRENH_indivuallyrmDupat75thpercentile021623_peak_19867	1061	.	4.06954	110.06	106.173	140
chr1	160231767	160232637	CALLNREreversecontrolTxMACS2STARRENH_indivuallyrmDupat75thpercentile021623_peak_19903	1658	.	2.24589	170.187	165.866	670
chr1	160398742	160398960	CALLNREreversecontrolTxMACS2STARRENH_indivuallyrmDupat75thpercentile021623_peak_19932	736	.	5.97329	77.0405	73.6322	234
chr1	160402354	160402558	CALLNREreversecontrolTxMACS2STARRENH_indivuallyrmDupat75thpercentile021623_peak_19934	642	.	5.58011	67.4452	64.2091	593
chr1	160458571	160458726	CALLNREreversecontrolTxMACS2STARRENH_indivuallyrmDupat75thpercentile021623_peak_19950	279	.	4.63766	30.2565	27.9149	99
chr1	160576975	160577138	CALLNREreversecontrolTxMACS2STARRENH_indivuallyrmDupat75thpercentile021623_peak_19979	426	.	2.61095	45.4423	42.6965	230
chr1	160645113	160645503	CALLNREreversecontrolTxMACS2STARRENH_indivuallyrmDupat75thpercentile021623_peak_19998	703	.	6.22086	73.7404	70.3815	116
chr1	160759629	160759975	CALLNREreversecontrolTxMACS2STARRENH_indivuallyrmDupat75thpercentile021623_peak_20025	346	.	2.5047	37.1972	34.6715	208
chr1	161067444	161068264	CALLNREreversecontrolTxMACS2STARRENH_indivuallyrmDupat75thpercentile021623_peak_20079	305	.	1.8903	32.953	30.5281	710
chr1	161135810	161136189	CALLNREreversecontrolTxMACS2STARRENH_indivuallyrmDupat75thpercentile021623_peak_20094	489	.	1.34489	51.8516	48.9601	268
chr1	161147035	161147569	CALLNREreversecontrolTxMACS2STARRENH_indivuallyrmDupat75thpercentile021623_peak_20096	357	.	1.59018	38.2661	35.7148	332
chr1	161179590	161179854	CALLNREreversecontrolTxMACS2STARRENH_indivuallyrmDupat75thpercentile021623_peak_20097	613	.	5.67521	64.5067	61.3248	961
chr1	161359612	161359819	CALLNREreversecontrolTxMACS2STARRENH_indivuallyrmDupat75thpercentile021623_peak_20126	751	.	2.10891	78.6134	75.1665	118
chr1	161368950	161369835	CALLNREreversecontrolTxMACS2STARRENH_indivuallyrmDupat75thpercentile021623_peak_20130	567	.	1.73528	59.8078	56.7254	335
chr1	161493642	161494412	CALLNREreversecontrolTxMACS2STARRENH_indivuallyrmDupat75thpercentile021623_peak_20146	1617	.	5.40257	166.014	161.716	252
chr1	161500458	161500944	CALLNREreversecontrolTxMACS2STARRENH_indivuallyrmDupat75thpercentile021623_peak_20148	300	.	1.4488	32.4396	30.0389	1168
chr1	161582060	161582645	CALLNREreversecontrolTxMACS2STARRENH_indivuallyrmDupat75thpercentile021623_peak_20163	649	.	1.89968	68.2322	64.9767	221
chr1	161591281	161591463	CALLNREreversecontrolTxMACS2STARRENH_indivuallyrmDupat75thpercentile021623_peak_20164	383	.	2.61152	40.9703	38.3365	271
chr1	161708540	161708954	CALLNREreversecontrolTxMACS2STARRENH_indivuallyrmDupat75thpercentile021623_peak_20179	482	.	4.77908	51.0936	48.2092	219
chr1	161735991	161736362	CALLNREreversecontrolTxMACS2STARRENH_indivuallyrmDupat75thpercentile021623_peak_20183	1307	.	3.42458	134.88	130.778	74
chr1	161802298	161802676	CALLNREreversecontrolTxMACS2STARRENH_indivuallyrmDupat75thpercentile021623_peak_20197	1295	.	6.37572	133.68	129.588	276
chr1	161889103	161889465	CALLNREreversecontrolTxMACS2STARRENH_indivuallyrmDupat75thpercentile021623_peak_20209	687	.	12.0535	72.0711	68.7386	400
chr1	161903867	161904170	CALLNREreversecontrolTxMACS2STARRENH_indivuallyrmDupat75thpercentile021623_peak_20211	778	.	6.02542	81.3896	77.8925	291
chr1	162760152	162760865	CALLNREreversecontrolTxMACS2STARRENH_indivuallyrmDupat75thpercentile021623_peak_20313	677	.	1.67083	71.0296	67.7229	171
chr1	165600046	165600367	CALLNREreversecontrolTxMACS2STARRENH_indivuallyrmDupat75thpercentile021623_peak_20596	1548	.	2.09049	159.154	154.893	72
chr1	165738265	165738489	CALLNREreversecontrolTxMACS2STARRENH_indivuallyrmDupat75thpercentile021623_peak_20621	376	.	1.66001	40.2155	37.6086	10
chr1	166459224	166459798	CALLNREreversecontrolTxMACS2STARRENH_indivuallyrmDupat75thpercentile021623_peak_20707	336	.	2.13806	36.1984	33.6862	114
chr1	167090650	167090878	CALLNREreversecontrolTxMACS2STARRENH_indivuallyrmDupat75thpercentile021623_peak_20791	834	.	11.3193	87.0518	83.4656	216
chr1	167469734	167470047	CALLNREreversecontrolTxMACS2STARRENH_indivuallyrmDupat75thpercentile021623_peak_20848	712	.	3.55264	74.6439	71.2657	186
chr1	167485964	167486146	CALLNREreversecontrolTxMACS2STARRENH_indivuallyrmDupat75thpercentile021623_peak_20854	1000	.	5.10699	103.829	100.019	292
chr1	167486799	167487107	CALLNREreversecontrolTxMACS2STARRENH_indivuallyrmDupat75thpercentile021623_peak_20855	477	.	1.99339	50.5679	47.7054	334
chr1	167487691	167487716	CALLNREreversecontrolTxMACS2STARRENH_indivuallyrmDupat75thpercentile021623_peak_20855	477	.	1.99339	50.5679	47.7054	334
chr1	167683667	167684210	CALLNREreversecontrolTxMACS2STARRENH_indivuallyrmDupat75thpercentile021623_peak_20901	868	.	2.38788	90.4852	86.844	287
chr1	167774490	167774633	CALLNREreversecontrolTxMACS2STARRENH_indivuallyrmDupat75thpercentile021623_peak_20918	292	.	2.58665	31.6026	29.2294	153
chr1	167905503	167905845	CALLNREreversecontrolTxMACS2STARRENH_indivuallyrmDupat75thpercentile021623_peak_20935	585	.	1.38707	61.6799	58.5654	27
chr1	168105415	168105737	CALLNREreversecontrolTxMACS2STARRENH_indivuallyrmDupat75thpercentile021623_peak_20979	418	.	4.15306	44.6148	41.8933	289
chr1	168408876	168409250	CALLNREreversecontrolTxMACS2STARRENH_indivuallyrmDupat75thpercentile021623_peak_21020	389	.	2.48138	41.6025	38.963	260
chr1	169592755	169593102	CALLNREreversecontrolTxMACS2STARRENH_indivuallyrmDupat75thpercentile021623_peak_21166	812	.	8.23369	84.7852	81.2389	290
chr1	169636710	169637169	CALLNREreversecontrolTxMACS2STARRENH_indivuallyrmDupat75thpercentile021623_peak_21178	420	.	4.40568	44.7984	42.0754	247
chr1	169863132	169863476	CALLNREreversecontrolTxMACS2STARRENH_indivuallyrmDupat75thpercentile021623_peak_21222	2992	.	2.07773	304.037	299.204	48
chr1	172596978	172597173	CALLNREreversecontrolTxMACS2STARRENH_indivuallyrmDupat75thpercentile021623_peak_21553	424	.	3.81801	45.2124	42.4689	195
chr1	172836409	172836856	CALLNREreversecontrolTxMACS2STARRENH_indivuallyrmDupat75thpercentile021623_peak_21587	604	.	5.30138	63.5904	60.4306	496
chr1	172840221	172840504	CALLNREreversecontrolTxMACS2STARRENH_indivuallyrmDupat75thpercentile021623_peak_21588	728	.	6.29873	76.256	72.853	226
chr1	172864085	172864619	CALLNREreversecontrolTxMACS2STARRENH_indivuallyrmDupat75thpercentile021623_peak_21590	311	.	2.1119	33.557	31.126	432
chr1	173379170	173379548	CALLNREreversecontrolTxMACS2STARRENH_indivuallyrmDupat75thpercentile021623_peak_21651	656	.	4.40292	68.8838	65.6229	485
chr1	173836936	173837172	CALLNREreversecontrolTxMACS2STARRENH_indivuallyrmDupat75thpercentile021623_peak_21715	824	.	1.52713	86.037	82.4701	213
chr1	174122417	174122870	CALLNREreversecontrolTxMACS2STARRENH_indivuallyrmDupat75thpercentile021623_peak_21759	379	.	6.92236	40.5576	37.9278	432
chr1	175288711	175288999	CALLNREreversecontrolTxMACS2STARRENH_indivuallyrmDupat75thpercentile021623_peak_21948	792	.	8.89782	82.7858	79.2653	201
chr1	176110301	176110548	CALLNREreversecontrolTxMACS2STARRENH_indivuallyrmDupat75thpercentile021623_peak_22070	908	.	18.7924	94.5571	90.8592	93
chr1	176176482	176176808	CALLNREreversecontrolTxMACS2STARRENH_indivuallyrmDupat75thpercentile021623_peak_22078	487	.	1.44849	51.6575	48.7679	245
chr1	178511670	178511758	CALLNREreversecontrolTxMACS2STARRENH_indivuallyrmDupat75thpercentile021623_peak_22328	325	.	2.55581	34.9778	32.5145	190
chr1	179050788	179051213	CALLNREreversecontrolTxMACS2STARRENH_indivuallyrmDupat75thpercentile021623_peak_22401	401	.	1.44335	42.819	40.1312	336
chr1	179334807	179335077	CALLNREreversecontrolTxMACS2STARRENH_indivuallyrmDupat75thpercentile021623_peak_22444	1555	.	2.17365	159.769	155.505	242
chr1	181058978	181059453	CALLNREreversecontrolTxMACS2STARRENH_indivuallyrmDupat75thpercentile021623_peak_22694	702	.	2.69917	73.6112	70.2532	449
chr1	181148915	181149255	CALLNREreversecontrolTxMACS2STARRENH_indivuallyrmDupat75thpercentile021623_peak_22709	572	.	3.84168	60.3482	57.2613	356
chr1	181158938	181159247	CALLNREreversecontrolTxMACS2STARRENH_indivuallyrmDupat75thpercentile021623_peak_22710	289	.	3.68822	31.2746	28.9042	229
chr1	182228489	182228845	CALLNREreversecontrolTxMACS2STARRENH_indivuallyrmDupat75thpercentile021623_peak_22875	1700	.	3.18281	174.411	170.067	128
chr1	182557879	182558419	CALLNREreversecontrolTxMACS2STARRENH_indivuallyrmDupat75thpercentile021623_peak_22935	309	.	1.82697	33.3604	30.9313	319
chr1	183386149	183386488	CALLNREreversecontrolTxMACS2STARRENH_indivuallyrmDupat75thpercentile021623_peak_23059	699	.	8.91356	73.2824	69.9272	228
chr1	183440782	183441422	CALLNREreversecontrolTxMACS2STARRENH_indivuallyrmDupat75thpercentile021623_peak_23065	983	.	2.0279	102.119	98.3301	975
chr1	184836490	184836615	CALLNREreversecontrolTxMACS2STARRENH_indivuallyrmDupat75thpercentile021623_peak_23279	488	.	3.12801	51.719	48.8287	99
chr1	185226155	185226722	CALLNREreversecontrolTxMACS2STARRENH_indivuallyrmDupat75thpercentile021623_peak_23330	573	.	4.69104	60.3929	57.3055	394
chr1	185285498	185285648	CALLNREreversecontrolTxMACS2STARRENH_indivuallyrmDupat75thpercentile021623_peak_23349	508	.	2.42986	53.8436	50.8988	143
chr1	185286595	185286821	CALLNREreversecontrolTxMACS2STARRENH_indivuallyrmDupat75thpercentile021623_peak_23350	421	.	1.33711	44.9072	42.1832	17
chr1	185409323	185409508	CALLNREreversecontrolTxMACS2STARRENH_indivuallyrmDupat75thpercentile021623_peak_23370	309	.	4.06346	33.3477	30.9188	853
chr1	185643424	185643619	CALLNREreversecontrolTxMACS2STARRENH_indivuallyrmDupat75thpercentile021623_peak_23401	472	.	5.16877	50.0649	47.2068	162
chr1	186344496	186344857	CALLNREreversecontrolTxMACS2STARRENH_indivuallyrmDupat75thpercentile021623_peak_23508	360	.	1.29867	38.5865	36.0138	55
chr1	187041604	187042324	CALLNREreversecontrolTxMACS2STARRENH_indivuallyrmDupat75thpercentile021623_peak_23601	703	.	6.6381	73.7274	70.3685	90
chr1	189305800	189306031	CALLNREreversecontrolTxMACS2STARRENH_indivuallyrmDupat75thpercentile021623_peak_23840	1113	.	17.5833	115.324	111.385	313
chr1	193155676	193155854	CALLNREreversecontrolTxMACS2STARRENH_indivuallyrmDupat75thpercentile021623_peak_24259	398	.	4.87571	42.4892	39.8233	188
chr1	193406884	193407174	CALLNREreversecontrolTxMACS2STARRENH_indivuallyrmDupat75thpercentile021623_peak_24312	657	.	5.95928	69.0033	65.7414	259
chr1	197871776	197872052	CALLNREreversecontrolTxMACS2STARRENH_indivuallyrmDupat75thpercentile021623_peak_24901	1056	.	2.42691	109.519	105.642	189
chr1	197879395	197879629	CALLNREreversecontrolTxMACS2STARRENH_indivuallyrmDupat75thpercentile021623_peak_24903	357	.	10.1632	38.3126	35.7422	206
chr1	198125459	198125804	CALLNREreversecontrolTxMACS2STARRENH_indivuallyrmDupat75thpercentile021623_peak_24947	441	.	3.06459	46.8904	44.1135	267
chr1	198145048	198145264	CALLNREreversecontrolTxMACS2STARRENH_indivuallyrmDupat75thpercentile021623_peak_24957	455	.	2.70292	48.3787	45.5707	104
chr1	198171884	198172047	CALLNREreversecontrolTxMACS2STARRENH_indivuallyrmDupat75thpercentile021623_peak_24964	686	.	15.5325	71.9633	68.6318	90
chr1	198568209	198568405	CALLNREreversecontrolTxMACS2STARRENH_indivuallyrmDupat75thpercentile021623_peak_25038	405	.	2.82472	43.2777	40.5857	186
chr1	198590147	198590949	CALLNREreversecontrolTxMACS2STARRENH_indivuallyrmDupat75thpercentile021623_peak_25049	1036	.	2.51925	107.504	103.649	699
chr1	198668653	198668817	CALLNREreversecontrolTxMACS2STARRENH_indivuallyrmDupat75thpercentile021623_peak_25066	298	.	2.45161	32.2906	29.8912	268
chr1	198702982	198703241	CALLNREreversecontrolTxMACS2STARRENH_indivuallyrmDupat75thpercentile021623_peak_25078	404	.	6.35808	43.0987	40.4085	171
chr1	200271463	200271818	CALLNREreversecontrolTxMACS2STARRENH_indivuallyrmDupat75thpercentile021623_peak_25318	541	.	2.41383	57.157	54.1296	189
chr1	200321176	200321387	CALLNREreversecontrolTxMACS2STARRENH_indivuallyrmDupat75thpercentile021623_peak_25324	743	.	4.84711	77.7991	74.3716	221
chr1	200378954	200379473	CALLNREreversecontrolTxMACS2STARRENH_indivuallyrmDupat75thpercentile021623_peak_25337	454	.	1.49056	48.295	45.4879	253
chr1	200857506	200857651	CALLNREreversecontrolTxMACS2STARRENH_indivuallyrmDupat75thpercentile021623_peak_25417	350	.	1.87685	37.5661	35.0218	172
chr1	201083160	201083951	CALLNREreversecontrolTxMACS2STARRENH_indivuallyrmDupat75thpercentile021623_peak_25482	1179	.	2.63178	121.925	117.926	516
chr1	201185226	201185446	CALLNREreversecontrolTxMACS2STARRENH_indivuallyrmDupat75thpercentile021623_peak_25508	434	.	11.5056	46.2326	43.4616	209
chr1	201450983	201451437	CALLNREreversecontrolTxMACS2STARRENH_indivuallyrmDupat75thpercentile021623_peak_25575	320	.	1.91473	34.4907	32.0321	20
chr1	202112652	202113124	CALLNREreversecontrolTxMACS2STARRENH_indivuallyrmDupat75thpercentile021623_peak_25702	693	.	3.23124	72.655	69.318	417
chr1	202124085	202124332	CALLNREreversecontrolTxMACS2STARRENH_indivuallyrmDupat75thpercentile021623_peak_25704	315	.	3.11258	34.0064	31.5525	280
chr1	202830737	202830923	CALLNREreversecontrolTxMACS2STARRENH_indivuallyrmDupat75thpercentile021623_peak_25815	445	.	4.9864	47.3071	44.5261	833
chr1	203236545	203236764	CALLNREreversecontrolTxMACS2STARRENH_indivuallyrmDupat75thpercentile021623_peak_25880	771	.	3.24894	80.6233	77.1455	107
chr1	203456634	203457164	CALLNREreversecontrolTxMACS2STARRENH_indivuallyrmDupat75thpercentile021623_peak_25923	916	.	3.93933	95.3657	91.6624	69
chr1	203598848	203599013	CALLNREreversecontrolTxMACS2STARRENH_indivuallyrmDupat75thpercentile021623_peak_25952	751	.	3.87507	78.5867	75.1401	802
chr1	203619265	203619610	CALLNREreversecontrolTxMACS2STARRENH_indivuallyrmDupat75thpercentile021623_peak_25957	524	.	2.88597	55.4033	52.4272	426
chr1	203643168	203643525	CALLNREreversecontrolTxMACS2STARRENH_indivuallyrmDupat75thpercentile021623_peak_25965	1274	.	3.03355	131.523	127.445	146
chr1	203722642	203722814	CALLNREreversecontrolTxMACS2STARRENH_indivuallyrmDupat75thpercentile021623_peak_25988	615	.	11.3119	64.6892	61.5059	450
chr1	204087603	204087765	CALLNREreversecontrolTxMACS2STARRENH_indivuallyrmDupat75thpercentile021623_peak_26030	506	.	12.5095	53.6066	50.6637	90
chr1	204548079	204548423	CALLNREreversecontrolTxMACS2STARRENH_indivuallyrmDupat75thpercentile021623_peak_26121	311	.	3.54677	33.624	31.1925	635
chr1	204776271	204776548	CALLNREreversecontrolTxMACS2STARRENH_indivuallyrmDupat75thpercentile021623_peak_26162	550	.	1.84384	58.1433	55.0944	208
chr1	205091099	205091532	CALLNREreversecontrolTxMACS2STARRENH_indivuallyrmDupat75thpercentile021623_peak_26233	380	.	1.45593	40.675	38.0442	351
chr1	205180641	205180884	CALLNREreversecontrolTxMACS2STARRENH_indivuallyrmDupat75thpercentile021623_peak_26256	440	.	1.5967	46.8121	44.0361	186
chr1	205313211	205313530	CALLNREreversecontrolTxMACS2STARRENH_indivuallyrmDupat75thpercentile021623_peak_26286	704	.	8.35927	73.82	70.4604	277
chr1	205375355	205375849	CALLNREreversecontrolTxMACS2STARRENH_indivuallyrmDupat75thpercentile021623_peak_26301	1189	.	10.3795	122.958	118.951	241
chr1	205399895	205400081	CALLNREreversecontrolTxMACS2STARRENH_indivuallyrmDupat75thpercentile021623_peak_26305	394	.	2.94242	42.1056	39.4433	129
chr1	205454639	205454866	CALLNREreversecontrolTxMACS2STARRENH_indivuallyrmDupat75thpercentile021623_peak_26315	654	.	3.8874	68.7065	65.4468	241
chr1	205473885	205474259	CALLNREreversecontrolTxMACS2STARRENH_indivuallyrmDupat75thpercentile021623_peak_26321	300	.	2.4014	32.4594	30.0586	222
chr1	205628152	205628466	CALLNREreversecontrolTxMACS2STARRENH_indivuallyrmDupat75thpercentile021623_peak_26354	775	.	3.3228	80.9876	77.5077	285
chr1	206644704	206644838	CALLNREreversecontrolTxMACS2STARRENH_indivuallyrmDupat75thpercentile021623_peak_26455	333	.	3.16568	35.8571	33.3665	118
chr1	206730216	206730624	CALLNREreversecontrolTxMACS2STARRENH_indivuallyrmDupat75thpercentile021623_peak_26474	394	.	1.69045	42.159	39.4962	330
chr1	206939749	206940079	CALLNREreversecontrolTxMACS2STARRENH_indivuallyrmDupat75thpercentile021623_peak_26524	377	.	1.89119	40.3923	37.7841	198
chr1	207064174	207064439	CALLNREreversecontrolTxMACS2STARRENH_indivuallyrmDupat75thpercentile021623_peak_26551	349	.	2.54695	37.4812	34.9376	194
chr1	207103752	207104037	CALLNREreversecontrolTxMACS2STARRENH_indivuallyrmDupat75thpercentile021623_peak_26559	1094	.	5.52483	113.334	109.414	151
chr1	207155546	207155804	CALLNREreversecontrolTxMACS2STARRENH_indivuallyrmDupat75thpercentile021623_peak_26573	324	.	2.87275	34.9366	32.4737	214
chr1	207262437	207263095	CALLNREreversecontrolTxMACS2STARRENH_indivuallyrmDupat75thpercentile021623_peak_26596	491	.	2.80456	52.0898	49.1963	619
chr1	207494569	207494951	CALLNREreversecontrolTxMACS2STARRENH_indivuallyrmDupat75thpercentile021623_peak_26627	299	.	1.21714	32.3636	29.9635	293
chr1	207904252	207904457	CALLNREreversecontrolTxMACS2STARRENH_indivuallyrmDupat75thpercentile021623_peak_26686	2157	.	27.8287	220.299	215.751	107
chr1	208026501	208026875	CALLNREreversecontrolTxMACS2STARRENH_indivuallyrmDupat75thpercentile021623_peak_26705	780	.	15.3428	81.5143	78.016	63
chr1	208972282	208972457	CALLNREreversecontrolTxMACS2STARRENH_indivuallyrmDupat75thpercentile021623_peak_26827	390	.	10.7385	41.6611	39.0027	183
chr1	210000971	210001736	CALLNREreversecontrolTxMACS2STARRENH_indivuallyrmDupat75thpercentile021623_peak_26979	994	.	2.79858	103.247	99.4403	281
chr1	210484592	210484903	CALLNREreversecontrolTxMACS2STARRENH_indivuallyrmDupat75thpercentile021623_peak_27032	1166	.	7.94471	120.657	116.667	174
chr1	211432170	211432217	CALLNREreversecontrolTxMACS2STARRENH_indivuallyrmDupat75thpercentile021623_peak_27167	370	.	2.32369	39.6419	37.0408	377
chr1	211817180	211817344	CALLNREreversecontrolTxMACS2STARRENH_indivuallyrmDupat75thpercentile021623_peak_27244	629	.	4.65645	66.1698	62.9592	352
chr1	211848995	211849261	CALLNREreversecontrolTxMACS2STARRENH_indivuallyrmDupat75thpercentile021623_peak_27249	695	.	1.69228	72.8684	69.53	107
chr1	212964866	212965284	CALLNREreversecontrolTxMACS2STARRENH_indivuallyrmDupat75thpercentile021623_peak_27447	967	.	2.85091	100.502	96.7332	376
chr1	214434996	214435274	CALLNREreversecontrolTxMACS2STARRENH_indivuallyrmDupat75thpercentile021623_peak_27633	536	.	4.01715	56.6318	53.626	69
chr1	214612908	214613165	CALLNREreversecontrolTxMACS2STARRENH_indivuallyrmDupat75thpercentile021623_peak_27659	434	.	4.1929	46.2633	43.492	156
chr1	215741352	215741572	CALLNREreversecontrolTxMACS2STARRENH_indivuallyrmDupat75thpercentile021623_peak_27790	294	.	5.57627	31.804	29.4287	357
chr1	217804200	217804719	CALLNREreversecontrolTxMACS2STARRENH_indivuallyrmDupat75thpercentile021623_peak_27998	1104	.	2.80724	114.418	110.485	322
chr1	217869400	217869737	CALLNREreversecontrolTxMACS2STARRENH_indivuallyrmDupat75thpercentile021623_peak_28008	945	.	17.7311	98.3109	94.5717	78
chr1	218524841	218525131	CALLNREreversecontrolTxMACS2STARRENH_indivuallyrmDupat75thpercentile021623_peak_28085	398	.	4.58537	42.5189	39.8527	100
chr1	220263084	220263559	CALLNREreversecontrolTxMACS2STARRENH_indivuallyrmDupat75thpercentile021623_peak_28281	474	.	1.65485	50.2873	47.4272	226
chr1	220921564	220921759	CALLNREreversecontrolTxMACS2STARRENH_indivuallyrmDupat75thpercentile021623_peak_28369	316	.	3.71256	34.0653	31.6107	362
chr1	221915366	221915626	CALLNREreversecontrolTxMACS2STARRENH_indivuallyrmDupat75thpercentile021623_peak_28504	1097	.	1.44742	113.636	109.714	172
chr1	221927649	221928006	CALLNREreversecontrolTxMACS2STARRENH_indivuallyrmDupat75thpercentile021623_peak_28505	935	.	19.1759	97.3036	93.5717	194
chr1	222763349	222763508	CALLNREreversecontrolTxMACS2STARRENH_indivuallyrmDupat75thpercentile021623_peak_28651	360	.	2.03928	38.6312	36.0583	17
chr1	222790930	222791228	CALLNREreversecontrolTxMACS2STARRENH_indivuallyrmDupat75thpercentile021623_peak_28653	277	.	1.37916	30.1095	27.7699	128
chr1	222885890	222886189	CALLNREreversecontrolTxMACS2STARRENH_indivuallyrmDupat75thpercentile021623_peak_28663	1406	.	2.36424	144.826	140.652	66
chr1	223302777	223303033	CALLNREreversecontrolTxMACS2STARRENH_indivuallyrmDupat75thpercentile021623_peak_28715	915	.	6.18446	95.2093	91.5067	344
chr1	223307109	223307412	CALLNREreversecontrolTxMACS2STARRENH_indivuallyrmDupat75thpercentile021623_peak_28716	422	.	2.68972	44.9866	42.2617	458
chr1	223403922	223404022	CALLNREreversecontrolTxMACS2STARRENH_indivuallyrmDupat75thpercentile021623_peak_28739	443	.	2.29231	47.1496	44.3701	461
chr1	223504813	223504921	CALLNREreversecontrolTxMACS2STARRENH_indivuallyrmDupat75thpercentile021623_peak_28760	432	.	7.45504	45.9605	43.2103	224
chr1	223886074	223886275	CALLNREreversecontrolTxMACS2STARRENH_indivuallyrmDupat75thpercentile021623_peak_28819	326	.	3.25148	35.0934	32.6106	81
chr1	224019534	224019904	CALLNREreversecontrolTxMACS2STARRENH_indivuallyrmDupat75thpercentile021623_peak_28851	301	.	2.66027	32.5462	30.1444	267
chr1	224095639	224095960	CALLNREreversecontrolTxMACS2STARRENH_indivuallyrmDupat75thpercentile021623_peak_28861	934	.	3.45607	97.1421	93.4169	404
chr1	224180314	224180611	CALLNREreversecontrolTxMACS2STARRENH_indivuallyrmDupat75thpercentile021623_peak_28872	825	.	1.48697	86.0902	82.523	8
chr1	224517680	224518161	CALLNREreversecontrolTxMACS2STARRENH_indivuallyrmDupat75thpercentile021623_peak_28916	3027	.	3.8199	307.618	302.774	398
chr1	224528754	224529046	CALLNREreversecontrolTxMACS2STARRENH_indivuallyrmDupat75thpercentile021623_peak_28919	466	.	6.46392	49.4726	46.6371	145
chr1	225648494	225648787	CALLNREreversecontrolTxMACS2STARRENH_indivuallyrmDupat75thpercentile021623_peak_29059	360	.	2.9696	38.6144	36.0416	29
chr1	225654861	225655402	CALLNREreversecontrolTxMACS2STARRENH_indivuallyrmDupat75thpercentile021623_peak_29061	498	.	2.20673	52.798	49.8807	550
chr1	225661084	225661271	CALLNREreversecontrolTxMACS2STARRENH_indivuallyrmDupat75thpercentile021623_peak_29063	656	.	5.21992	68.9192	65.6578	191
chr1	226216782	226217043	CALLNREreversecontrolTxMACS2STARRENH_indivuallyrmDupat75thpercentile021623_peak_29155	405	.	6.4696	43.281	40.5889	123
chr1	226288791	226288961	CALLNREreversecontrolTxMACS2STARRENH_indivuallyrmDupat75thpercentile021623_peak_29169	626	.	14.3766	65.8195	62.6117	585
chr1	226297449	226297687	CALLNREreversecontrolTxMACS2STARRENH_indivuallyrmDupat75thpercentile021623_peak_29170	618	.	2.79503	65.083	61.8965	330
chr1	226310478	226310676	CALLNREreversecontrolTxMACS2STARRENH_indivuallyrmDupat75thpercentile021623_peak_29173	302	.	1.72699	32.6059	30.2037	132
chr1	226613179	226613837	CALLNREreversecontrolTxMACS2STARRENH_indivuallyrmDupat75thpercentile021623_peak_29221	1234	.	4.72846	127.486	123.441	334
chr1	226830927	226831246	CALLNREreversecontrolTxMACS2STARRENH_indivuallyrmDupat75thpercentile021623_peak_29254	819	.	4.38391	85.4739	81.9112	220
chr1	226850657	226850912	CALLNREreversecontrolTxMACS2STARRENH_indivuallyrmDupat75thpercentile021623_peak_29260	284	.	1.32519	30.8619	28.4965	222
chr1	227178024	227178303	CALLNREreversecontrolTxMACS2STARRENH_indivuallyrmDupat75thpercentile021623_peak_29332	404	.	5.56934	43.1048	40.4146	282
chr1	227751100	227751597	CALLNREreversecontrolTxMACS2STARRENH_indivuallyrmDupat75thpercentile021623_peak_29379	517	.	2.28642	54.7408	51.7704	217
chr1	227922777	227923064	CALLNREreversecontrolTxMACS2STARRENH_indivuallyrmDupat75thpercentile021623_peak_29403	374	.	1.74995	40.0164	37.4114	218
chr1	228604041	228604231	CALLNREreversecontrolTxMACS2STARRENH_indivuallyrmDupat75thpercentile021623_peak_29545	321	.	2.88176	34.5757	32.1161	339
chr1	228674112	228674992	CALLNREreversecontrolTxMACS2STARRENH_indivuallyrmDupat75thpercentile021623_peak_29555	445	.	2.09568	47.3751	44.5934	561
chr1	228770956	228771633	CALLNREreversecontrolTxMACS2STARRENH_indivuallyrmDupat75thpercentile021623_peak_29570	662	.	6.95717	69.4812	66.2008	420
chr1	229291265	229291668	CALLNREreversecontrolTxMACS2STARRENH_indivuallyrmDupat75thpercentile021623_peak_29655	288	.	2.98064	31.1696	28.8006	473
chr1	229991918	229992256	CALLNREreversecontrolTxMACS2STARRENH_indivuallyrmDupat75thpercentile021623_peak_29769	1266	.	7.39823	130.714	126.644	145
chr1	230436781	230437008	CALLNREreversecontrolTxMACS2STARRENH_indivuallyrmDupat75thpercentile021623_peak_29845	1073	.	21.0935	111.288	107.388	198
chr1	230778242	230778462	CALLNREreversecontrolTxMACS2STARRENH_indivuallyrmDupat75thpercentile021623_peak_29895	587	.	1.70241	61.9256	58.7932	8
chr1	231376692	231376914	CALLNREreversecontrolTxMACS2STARRENH_indivuallyrmDupat75thpercentile021623_peak_29994	487	.	1.97718	51.6532	48.7636	215
chr1	231473404	231474048	CALLNREreversecontrolTxMACS2STARRENH_indivuallyrmDupat75thpercentile021623_peak_30013	4081	.	4.13938	413.281	408.129	341
chr1	231663859	231664415	CALLNREreversecontrolTxMACS2STARRENH_indivuallyrmDupat75thpercentile021623_peak_30035	2048	.	2.19643	209.345	204.838	231
chr1	232714494	232714800	CALLNREreversecontrolTxMACS2STARRENH_indivuallyrmDupat75thpercentile021623_peak_30172	306	.	2.38492	33.0414	30.6153	121
chr1	232766516	232766591	CALLNREreversecontrolTxMACS2STARRENH_indivuallyrmDupat75thpercentile021623_peak_30180	329	.	3.05715	35.4658	32.9787	66
chr1	233085986	233086537	CALLNREreversecontrolTxMACS2STARRENH_indivuallyrmDupat75thpercentile021623_peak_30226	793	.	1.99612	82.9001	79.3786	324
chr1	234508956	234509709	CALLNREreversecontrolTxMACS2STARRENH_indivuallyrmDupat75thpercentile021623_peak_30400	4428	.	3.43339	448.081	442.841	246
chr1	234614994	234615168	CALLNREreversecontrolTxMACS2STARRENH_indivuallyrmDupat75thpercentile021623_peak_30413	279	.	2.22318	30.3019	27.9597	10
chr1	234622778	234623112	CALLNREreversecontrolTxMACS2STARRENH_indivuallyrmDupat75thpercentile021623_peak_30414	551	.	4.98547	58.2026	55.1491	462
chr1	234658375	234658760	CALLNREreversecontrolTxMACS2STARRENH_indivuallyrmDupat75thpercentile021623_peak_30419	409	.	2.92981	43.6465	40.951	349
chr1	234811933	234812169	CALLNREreversecontrolTxMACS2STARRENH_indivuallyrmDupat75thpercentile021623_peak_30452	330	.	2.43995	35.5661	33.0781	31
chr1	234860016	234860465	CALLNREreversecontrolTxMACS2STARRENH_indivuallyrmDupat75thpercentile021623_peak_30458	833	.	1.98771	86.8929	83.3081	158
chr1	234866700	234866961	CALLNREreversecontrolTxMACS2STARRENH_indivuallyrmDupat75thpercentile021623_peak_30460	776	.	5.64244	81.1628	77.6679	330
chr1	234904557	234904641	CALLNREreversecontrolTxMACS2STARRENH_indivuallyrmDupat75thpercentile021623_peak_30469	572	.	2.61243	60.2989	57.2123	200
chr1	235114392	235114732	CALLNREreversecontrolTxMACS2STARRENH_indivuallyrmDupat75thpercentile021623_peak_30518	561	.	3.32523	59.1885	56.1273	185
chr1	235147591	235147908	CALLNREreversecontrolTxMACS2STARRENH_indivuallyrmDupat75thpercentile021623_peak_30527	314	.	1.30689	33.9019	31.4676	216
chr1	235267625	235267798	CALLNREreversecontrolTxMACS2STARRENH_indivuallyrmDupat75thpercentile021623_peak_30544	303	.	1.7305	32.7644	30.3602	83
chr1	235530568	235530988	CALLNREreversecontrolTxMACS2STARRENH_indivuallyrmDupat75thpercentile021623_peak_30597	571	.	1.93991	60.2649	57.1784	131
chr1	236031501	236031715	CALLNREreversecontrolTxMACS2STARRENH_indivuallyrmDupat75thpercentile021623_peak_30680	559	.	2.24577	59.0398	55.98	119
chr1	236306020	236306134	CALLNREreversecontrolTxMACS2STARRENH_indivuallyrmDupat75thpercentile021623_peak_30728	513	.	4.4695	54.2886	51.3398	46
chr1	236687209	236687790	CALLNREreversecontrolTxMACS2STARRENH_indivuallyrmDupat75thpercentile021623_peak_30795	295	.	1.81316	31.9252	29.5294	574
chr1	236767617	236768184	CALLNREreversecontrolTxMACS2STARRENH_indivuallyrmDupat75thpercentile021623_peak_30806	1832	.	3.19897	187.674	183.264	243
chr1	242011210	242011529	CALLNREreversecontrolTxMACS2STARRENH_indivuallyrmDupat75thpercentile021623_peak_31361	6047	.	4.15377	610.453	604.74	215
chr1	244006430	244006591	CALLNREreversecontrolTxMACS2STARRENH_indivuallyrmDupat75thpercentile021623_peak_31639	291	.	6.31708	31.5295	29.1571	315
chr1	244998652	244999358	CALLNREreversecontrolTxMACS2STARRENH_indivuallyrmDupat75thpercentile021623_peak_31800	433	.	1.65576	46.0896	43.3381	13
chr1	245134117	245134436	CALLNREreversecontrolTxMACS2STARRENH_indivuallyrmDupat75thpercentile021623_peak_31832	695	.	1.90297	72.8985	69.5595	235
chr1	246280623	246281074	CALLNREreversecontrolTxMACS2STARRENH_indivuallyrmDupat75thpercentile021623_peak_32009	676	.	3.08049	70.9664	67.6602	272
chr1	247095313	247095531	CALLNREreversecontrolTxMACS2STARRENH_indivuallyrmDupat75thpercentile021623_peak_32130	3162	.	2.1654	321.134	316.25	133
chr1	247289392	247289586	CALLNREreversecontrolTxMACS2STARRENH_indivuallyrmDupat75thpercentile021623_peak_32155	368	.	10.355	39.4209	36.8213	259
chr1	247335399	247335697	CALLNREreversecontrolTxMACS2STARRENH_indivuallyrmDupat75thpercentile021623_peak_32163	901	.	9.3563	93.8547	90.1715	349
chr1	248100297	248100758	CALLNREreversecontrolTxMACS2STARRENH_indivuallyrmDupat75thpercentile021623_peak_32257	2114	.	4.58635	216.021	211.489	213
chr1	248645429	248645758	CALLNREreversecontrolTxMACS2STARRENH_indivuallyrmDupat75thpercentile021623_peak_32313	730	.	3.887	76.4649	73.0607	609
chr1	248785993	248786325	CALLNREreversecontrolTxMACS2STARRENH_indivuallyrmDupat75thpercentile021623_peak_32319	1230	.	23.2029	127.125	123.082	134
chr1	249132951	249133252	CALLNREreversecontrolTxMACS2STARRENH_indivuallyrmDupat75thpercentile021623_peak_32352	339	.	1.36188	36.4518	33.9371	279
chr1	249157281	249157361	CALLNREreversecontrolTxMACS2STARRENH_indivuallyrmDupat75thpercentile021623_peak_32356	492	.	2.19623	52.1458	49.2345	157
chr10	182113	182367	CALLNREreversecontrolTxMACS2STARRENH_indivuallyrmDupat75thpercentile021623_peak_32378	369	.	2.74586	39.5392	36.9389	156
chr10	369789	370122	CALLNREreversecontrolTxMACS2STARRENH_indivuallyrmDupat75thpercentile021623_peak_32404	533	.	3.95197	56.3883	53.3847	212
chr10	530675	531110	CALLNREreversecontrolTxMACS2STARRENH_indivuallyrmDupat75thpercentile021623_peak_32430	311	.	3.01063	33.5354	31.105	82
chr10	674865	675039	CALLNREreversecontrolTxMACS2STARRENH_indivuallyrmDupat75thpercentile021623_peak_32458	527	.	13.0396	55.7123	52.7144	126
chr10	1089585	1089757	CALLNREreversecontrolTxMACS2STARRENH_indivuallyrmDupat75thpercentile021623_peak_32532	277	.	2.33301	30.0782	27.7387	137
chr10	1155976	1156161	CALLNREreversecontrolTxMACS2STARRENH_indivuallyrmDupat75thpercentile021623_peak_32541	810	.	2.76491	84.5558	81.0112	156
chr10	1531211	1531737	CALLNREreversecontrolTxMACS2STARRENH_indivuallyrmDupat75thpercentile021623_peak_32599	291	.	3.45289	31.5629	29.19	275
chr10	1980706	1980819	CALLNREreversecontrolTxMACS2STARRENH_indivuallyrmDupat75thpercentile021623_peak_32667	361	.	2.22462	38.7271	36.1532	19
chr10	3239687	3239962	CALLNREreversecontrolTxMACS2STARRENH_indivuallyrmDupat75thpercentile021623_peak_32800	386	.	4.59619	41.3265	38.6897	379
chr10	3526691	3526925	CALLNREreversecontrolTxMACS2STARRENH_indivuallyrmDupat75thpercentile021623_peak_32853	315	.	4.88501	33.9443	31.5086	300
chr10	3527570	3527803	CALLNREreversecontrolTxMACS2STARRENH_indivuallyrmDupat75thpercentile021623_peak_32854	963	.	8.87326	100.091	96.3239	178
chr10	3870816	3871284	CALLNREreversecontrolTxMACS2STARRENH_indivuallyrmDupat75thpercentile021623_peak_32913	707	.	5.33361	74.081	70.7191	357
chr10	3930206	3930375	CALLNREreversecontrolTxMACS2STARRENH_indivuallyrmDupat75thpercentile021623_peak_32928	415	.	2.85728	44.2465	41.5282	291
chr10	3944680	3944900	CALLNREreversecontrolTxMACS2STARRENH_indivuallyrmDupat75thpercentile021623_peak_32931	805	.	4.31822	84.0846	80.5435	90
chr10	5454309	5454585	CALLNREreversecontrolTxMACS2STARRENH_indivuallyrmDupat75thpercentile021623_peak_33114	1215	.	5.50089	125.613	121.586	165
chr10	5726398	5726724	CALLNREreversecontrolTxMACS2STARRENH_indivuallyrmDupat75thpercentile021623_peak_33181	319	.	1.42323	34.441	31.9828	302
chr10	5727356	5727587	CALLNREreversecontrolTxMACS2STARRENH_indivuallyrmDupat75thpercentile021623_peak_33182	300	.	2.56086	32.4977	30.0965	15
chr10	5856009	5856066	CALLNREreversecontrolTxMACS2STARRENH_indivuallyrmDupat75thpercentile021623_peak_33208	308	.	2.22599	33.3283	30.8998	56
chr10	5937847	5938041	CALLNREreversecontrolTxMACS2STARRENH_indivuallyrmDupat75thpercentile021623_peak_33226	527	.	7.09629	55.7262	52.7282	320
chr10	6092813	6093089	CALLNREreversecontrolTxMACS2STARRENH_indivuallyrmDupat75thpercentile021623_peak_33251	845	.	2.68562	88.2008	84.5964	279
chr10	6443729	6443902	CALLNREreversecontrolTxMACS2STARRENH_indivuallyrmDupat75thpercentile021623_peak_33326	448	.	5.76266	47.6655	44.8641	168
chr10	6689834	6690075	CALLNREreversecontrolTxMACS2STARRENH_indivuallyrmDupat75thpercentile021623_peak_33367	305	.	2.93416	32.9949	30.5696	208
chr10	6969643	6969899	CALLNREreversecontrolTxMACS2STARRENH_indivuallyrmDupat75thpercentile021623_peak_33396	337	.	2.54002	36.302	33.7888	65
chr10	7234984	7235448	CALLNREreversecontrolTxMACS2STARRENH_indivuallyrmDupat75thpercentile021623_peak_33433	346	.	1.72603	37.144	34.6222	264
chr10	7430590	7431094	CALLNREreversecontrolTxMACS2STARRENH_indivuallyrmDupat75thpercentile021623_peak_33474	749	.	7.5941	78.373	74.9412	371
chr10	7829837	7830373	CALLNREreversecontrolTxMACS2STARRENH_indivuallyrmDupat75thpercentile021623_peak_33526	489	.	1.45745	51.8728	48.9811	211
chr10	8225268	8225427	CALLNREreversecontrolTxMACS2STARRENH_indivuallyrmDupat75thpercentile021623_peak_33597	347	.	1.87314	37.2901	34.7483	118
chr10	9251311	9251550	CALLNREreversecontrolTxMACS2STARRENH_indivuallyrmDupat75thpercentile021623_peak_33714	284	.	3.74688	30.8519	28.4865	59
chr10	11192273	11192700	CALLNREreversecontrolTxMACS2STARRENH_indivuallyrmDupat75thpercentile021623_peak_33910	278	.	2.23983	30.2289	27.8875	1153
chr10	11594353	11594598	CALLNREreversecontrolTxMACS2STARRENH_indivuallyrmDupat75thpercentile021623_peak_34006	584	.	5.73832	61.5348	58.4215	17
chr10	11654534	11654749	CALLNREreversecontrolTxMACS2STARRENH_indivuallyrmDupat75thpercentile021623_peak_34015	391	.	4.65209	41.8428	39.1826	221
chr10	11916653	11917051	CALLNREreversecontrolTxMACS2STARRENH_indivuallyrmDupat75thpercentile021623_peak_34062	815	.	17.4501	85.0858	81.5266	334
chr10	12084904	12085193	CALLNREreversecontrolTxMACS2STARRENH_indivuallyrmDupat75thpercentile021623_peak_34098	615	.	1.57534	64.6917	61.5084	266
chr10	12171231	12171438	CALLNREreversecontrolTxMACS2STARRENH_indivuallyrmDupat75thpercentile021623_peak_34111	494	.	1.78952	52.3415	49.4283	84
chr10	12647936	12648506	CALLNREreversecontrolTxMACS2STARRENH_indivuallyrmDupat75thpercentile021623_peak_34223	775	.	3.88921	81.0718	77.5913	174
chr10	13344106	13344537	CALLNREreversecontrolTxMACS2STARRENH_indivuallyrmDupat75thpercentile021623_peak_34325	609	.	1.49535	64.0706	60.9066	312
chr10	13391028	13391190	CALLNREreversecontrolTxMACS2STARRENH_indivuallyrmDupat75thpercentile021623_peak_34337	288	.	2.07266	31.2054	28.8361	226
chr10	13608107	13608285	CALLNREreversecontrolTxMACS2STARRENH_indivuallyrmDupat75thpercentile021623_peak_34374	550	.	13.4232	58.1475	55.0944	282
chr10	13670070	13670232	CALLNREreversecontrolTxMACS2STARRENH_indivuallyrmDupat75thpercentile021623_peak_34378	367	.	10.0747	39.295	36.7157	252
chr10	14051450	14051789	CALLNREreversecontrolTxMACS2STARRENH_indivuallyrmDupat75thpercentile021623_peak_34444	440	.	2.01447	46.8558	44.0791	131
chr10	14690219	14690732	CALLNREreversecontrolTxMACS2STARRENH_indivuallyrmDupat75thpercentile021623_peak_34562	1934	.	3.3087	197.903	193.446	405
chr10	14701854	14702045	CALLNREreversecontrolTxMACS2STARRENH_indivuallyrmDupat75thpercentile021623_peak_34566	304	.	2.42808	32.8879	30.4715	104
chr10	15001287	15002108	CALLNREreversecontrolTxMACS2STARRENH_indivuallyrmDupat75thpercentile021623_peak_34620	3001	.	4.30846	304.958	300.122	132
chr10	15148606	15148847	CALLNREreversecontrolTxMACS2STARRENH_indivuallyrmDupat75thpercentile021623_peak_34647	613	.	6.45725	64.5297	61.3477	129
chr10	17451346	17451726	CALLNREreversecontrolTxMACS2STARRENH_indivuallyrmDupat75thpercentile021623_peak_34955	286	.	6.09016	30.9873	28.6201	182
chr10	17548636	17548882	CALLNREreversecontrolTxMACS2STARRENH_indivuallyrmDupat75thpercentile021623_peak_34976	406	.	5.71746	43.3316	40.6387	590
chr10	17685857	17686413	CALLNREreversecontrolTxMACS2STARRENH_indivuallyrmDupat75thpercentile021623_peak_34997	284	.	1.52079	30.8134	28.4484	264
chr10	19502702	19502945	CALLNREreversecontrolTxMACS2STARRENH_indivuallyrmDupat75thpercentile021623_peak_35161	304	.	9.20445	32.8958	30.4715	224
chr10	21661967	21662298	CALLNREreversecontrolTxMACS2STARRENH_indivuallyrmDupat75thpercentile021623_peak_35430	719	.	3.64367	75.3541	71.9695	215
chr10	21822651	21822927	CALLNREreversecontrolTxMACS2STARRENH_indivuallyrmDupat75thpercentile021623_peak_35460	490	.	1.91159	51.9637	49.0713	225
chr10	21991503	21991751	CALLNREreversecontrolTxMACS2STARRENH_indivuallyrmDupat75thpercentile021623_peak_35497	399	.	3.02544	42.5705	39.9036	199
chr10	22086942	22087132	CALLNREreversecontrolTxMACS2STARRENH_indivuallyrmDupat75thpercentile021623_peak_35520	352	.	4.52018	37.7516	35.2051	123
chr10	22185296	22185480	CALLNREreversecontrolTxMACS2STARRENH_indivuallyrmDupat75thpercentile021623_peak_35535	373	.	6.52485	40.0026	37.3977	234
chr10	22311464	22311906	CALLNREreversecontrolTxMACS2STARRENH_indivuallyrmDupat75thpercentile021623_peak_35551	369	.	3.06684	39.5319	36.9317	74
chr10	22541981	22542181	CALLNREreversecontrolTxMACS2STARRENH_indivuallyrmDupat75thpercentile021623_peak_35578	841	.	4.79578	87.7866	84.1859	183
chr10	22622028	22622301	CALLNREreversecontrolTxMACS2STARRENH_indivuallyrmDupat75thpercentile021623_peak_35587	554	.	4.52809	58.5426	55.4864	409
chr10	22935410	22935683	CALLNREreversecontrolTxMACS2STARRENH_indivuallyrmDupat75thpercentile021623_peak_35649	584	.	3.74563	61.6014	58.4876	65
chr10	22944075	22944801	CALLNREreversecontrolTxMACS2STARRENH_indivuallyrmDupat75thpercentile021623_peak_35652	336	.	1.84022	36.1387	33.6276	339
chr10	23633283	23633569	CALLNREreversecontrolTxMACS2STARRENH_indivuallyrmDupat75thpercentile021623_peak_35756	648	.	6.45348	68.0491	64.808	205
chr10	23870498	23870849	CALLNREreversecontrolTxMACS2STARRENH_indivuallyrmDupat75thpercentile021623_peak_35800	325	.	9.58797	35.037	32.5546	230
chr10	24056618	24056781	CALLNREreversecontrolTxMACS2STARRENH_indivuallyrmDupat75thpercentile021623_peak_35831	294	.	9.01269	31.8385	29.4438	91
chr10	24516780	24516955	CALLNREreversecontrolTxMACS2STARRENH_indivuallyrmDupat75thpercentile021623_peak_35875	480	.	11.0872	50.9294	48.0463	348
chr10	24808934	24809213	CALLNREreversecontrolTxMACS2STARRENH_indivuallyrmDupat75thpercentile021623_peak_35917	1096	.	5.24517	113.522	109.601	197
chr10	25402306	25402477	CALLNREreversecontrolTxMACS2STARRENH_indivuallyrmDupat75thpercentile021623_peak_36016	324	.	4.23092	34.8794	32.4169	124
chr10	27390486	27390656	CALLNREreversecontrolTxMACS2STARRENH_indivuallyrmDupat75thpercentile021623_peak_36277	412	.	2.51791	43.9941	41.2779	122
chr10	27529261	27529730	CALLNREreversecontrolTxMACS2STARRENH_indivuallyrmDupat75thpercentile021623_peak_36293	435	.	1.85323	46.3037	43.5321	541
chr10	28055982	28056139	CALLNREreversecontrolTxMACS2STARRENH_indivuallyrmDupat75thpercentile021623_peak_36371	429	.	7.72939	45.7073	42.9592	316
chr10	28821727	28821977	CALLNREreversecontrolTxMACS2STARRENH_indivuallyrmDupat75thpercentile021623_peak_36492	360	.	1.36868	38.5861	36.0135	226
chr10	29991413	29991672	CALLNREreversecontrolTxMACS2STARRENH_indivuallyrmDupat75thpercentile021623_peak_36661	1109	.	11.8999	114.842	110.906	31
chr10	30648839	30649018	CALLNREreversecontrolTxMACS2STARRENH_indivuallyrmDupat75thpercentile021623_peak_36769	550	.	11.2902	58.0643	55.0287	535
chr10	30707736	30707768	CALLNREreversecontrolTxMACS2STARRENH_indivuallyrmDupat75thpercentile021623_peak_36777	536	.	4.03622	56.6605	53.6545	330
chr10	30744751	30745081	CALLNREreversecontrolTxMACS2STARRENH_indivuallyrmDupat75thpercentile021623_peak_36782	698	.	5.15786	73.2265	69.8853	398
chr10	30993746	30994668	CALLNREreversecontrolTxMACS2STARRENH_indivuallyrmDupat75thpercentile021623_peak_36833	485	.	2.11727	51.4266	48.5386	639
chr10	31015854	31016137	CALLNREreversecontrolTxMACS2STARRENH_indivuallyrmDupat75thpercentile021623_peak_36838	289	.	2.17983	31.339	28.9682	84
chr10	32034536	32034739	CALLNREreversecontrolTxMACS2STARRENH_indivuallyrmDupat75thpercentile021623_peak_36997	377	.	4.39515	40.36	37.752	287
chr10	32208947	32209116	CALLNREreversecontrolTxMACS2STARRENH_indivuallyrmDupat75thpercentile021623_peak_37029	390	.	10.0755	41.7248	39.0658	175
chr10	32479973	32480234	CALLNREreversecontrolTxMACS2STARRENH_indivuallyrmDupat75thpercentile021623_peak_37082	1082	.	18.9607	112.201	108.295	123
chr10	32666561	32666709	CALLNREreversecontrolTxMACS2STARRENH_indivuallyrmDupat75thpercentile021623_peak_37134	658	.	3.27474	69.0989	65.8364	118
chr10	35379391	35379610	CALLNREreversecontrolTxMACS2STARRENH_indivuallyrmDupat75thpercentile021623_peak_37502	617	.	3.13356	64.9212	61.7357	117
chr10	38299595	38300014	CALLNREreversecontrolTxMACS2STARRENH_indivuallyrmDupat75thpercentile021623_peak_37849	490	.	1.40631	51.9403	49.048	312
chr10	43133593	43134264	CALLNREreversecontrolTxMACS2STARRENH_indivuallyrmDupat75thpercentile021623_peak_37995	816	.	1.46521	85.2251	81.6643	144
chr10	43249597	43250001	CALLNREreversecontrolTxMACS2STARRENH_indivuallyrmDupat75thpercentile021623_peak_38009	296	.	2.63821	32.0886	29.6911	309
chr10	43277880	43278494	CALLNREreversecontrolTxMACS2STARRENH_indivuallyrmDupat75thpercentile021623_peak_38015	2647	.	4.31819	269.5	264.776	336
chr10	43892756	43892865	CALLNREreversecontrolTxMACS2STARRENH_indivuallyrmDupat75thpercentile021623_peak_38148	375	.	1.69926	40.1061	37.5002	38
chr10	43904435	43904636	CALLNREreversecontrolTxMACS2STARRENH_indivuallyrmDupat75thpercentile021623_peak_38152	1425	.	2.03546	146.748	142.56	164
chr10	43916185	43916436	CALLNREreversecontrolTxMACS2STARRENH_indivuallyrmDupat75thpercentile021623_peak_38153	431	.	1.93744	45.8938	43.144	12
chr10	45474414	45474539	CALLNREreversecontrolTxMACS2STARRENH_indivuallyrmDupat75thpercentile021623_peak_38338	339	.	3.14207	36.4905	33.9754	30
chr10	45916090	45916203	CALLNREreversecontrolTxMACS2STARRENH_indivuallyrmDupat75thpercentile021623_peak_38393	503	.	3.70818	53.2584	50.3366	112
chr10	46222365	46222705	CALLNREreversecontrolTxMACS2STARRENH_indivuallyrmDupat75thpercentile021623_peak_38441	2145	.	2.97647	219.065	214.522	245
chr10	48828008	48828181	CALLNREreversecontrolTxMACS2STARRENH_indivuallyrmDupat75thpercentile021623_peak_38600	294	.	9.01269	31.8385	29.4438	90
chr10	49842045	49842674	CALLNREreversecontrolTxMACS2STARRENH_indivuallyrmDupat75thpercentile021623_peak_38695	577	.	4.65479	60.8988	57.7905	134
chr10	50134239	50134447	CALLNREreversecontrolTxMACS2STARRENH_indivuallyrmDupat75thpercentile021623_peak_38749	390	.	8.43542	41.6904	39.0316	110
chr10	50747132	50747451	CALLNREreversecontrolTxMACS2STARRENH_indivuallyrmDupat75thpercentile021623_peak_38871	377	.	1.39516	40.3883	37.7801	76
chr10	51503121	51503287	CALLNREreversecontrolTxMACS2STARRENH_indivuallyrmDupat75thpercentile021623_peak_38935	296	.	2.03376	32.0346	29.6377	100
chr10	51827407	51827892	CALLNREreversecontrolTxMACS2STARRENH_indivuallyrmDupat75thpercentile021623_peak_38960	784	.	2.15962	81.9158	78.4139	203
chr10	52020878	52021127	CALLNREreversecontrolTxMACS2STARRENH_indivuallyrmDupat75thpercentile021623_peak_38964	747	.	8.53347	78.2029	74.7724	156
chr10	52365217	52365376	CALLNREreversecontrolTxMACS2STARRENH_indivuallyrmDupat75thpercentile021623_peak_39012	899	.	13.8179	93.6532	89.9711	575
chr10	52374266	52374500	CALLNREreversecontrolTxMACS2STARRENH_indivuallyrmDupat75thpercentile021623_peak_39015	448	.	5.26786	47.6321	44.8309	361
chr10	52381785	52382202	CALLNREreversecontrolTxMACS2STARRENH_indivuallyrmDupat75thpercentile021623_peak_39017	423	.	2.37182	45.0254	42.3002	299
chr10	52419683	52420171	CALLNREreversecontrolTxMACS2STARRENH_indivuallyrmDupat75thpercentile021623_peak_39025	426	.	2.21878	45.43	42.6847	384
chr10	52499459	52499714	CALLNREreversecontrolTxMACS2STARRENH_indivuallyrmDupat75thpercentile021623_peak_39037	1122	.	4.85296	116.188	112.24	553
chr10	53459136	53460010	CALLNREreversecontrolTxMACS2STARRENH_indivuallyrmDupat75thpercentile021623_peak_39167	2427	.	2.78816	247.412	242.759	548
chr10	62111112	62111417	CALLNREreversecontrolTxMACS2STARRENH_indivuallyrmDupat75thpercentile021623_peak_40113	342	.	3.62247	36.7415	34.2236	132
chr10	63157543	63157757	CALLNREreversecontrolTxMACS2STARRENH_indivuallyrmDupat75thpercentile021623_peak_40252	300	.	5.63407	32.4957	30.0945	221
chr10	63525337	63525708	CALLNREreversecontrolTxMACS2STARRENH_indivuallyrmDupat75thpercentile021623_peak_40301	485	.	5.48736	51.395	48.5071	254
chr10	63656766	63656982	CALLNREreversecontrolTxMACS2STARRENH_indivuallyrmDupat75thpercentile021623_peak_40326	301	.	2.02882	32.5474	30.1457	316
chr10	63771540	63771727	CALLNREreversecontrolTxMACS2STARRENH_indivuallyrmDupat75thpercentile021623_peak_40363	324	.	3.08092	34.8853	32.4228	163
chr10	63842532	63842657	CALLNREreversecontrolTxMACS2STARRENH_indivuallyrmDupat75thpercentile021623_peak_40384	405	.	2.65675	43.2821	40.5899	220
chr10	64028193	64028835	CALLNREreversecontrolTxMACS2STARRENH_indivuallyrmDupat75thpercentile021623_peak_40421	485	.	2.69547	51.4754	48.5869	303
chr10	64564225	64564502	CALLNREreversecontrolTxMACS2STARRENH_indivuallyrmDupat75thpercentile021623_peak_40512	2213	.	2.97	225.909	221.34	204
chr10	64684361	64684590	CALLNREreversecontrolTxMACS2STARRENH_indivuallyrmDupat75thpercentile021623_peak_40531	1447	.	14.9988	148.907	144.707	250
chr10	64918027	64918275	CALLNREreversecontrolTxMACS2STARRENH_indivuallyrmDupat75thpercentile021623_peak_40565	1663	.	19.9129	170.72	166.395	91
chr10	64976973	64977281	CALLNREreversecontrolTxMACS2STARRENH_indivuallyrmDupat75thpercentile021623_peak_40581	579	.	3.5991	61.0515	57.942	422
chr10	69523848	69524330	CALLNREreversecontrolTxMACS2STARRENH_indivuallyrmDupat75thpercentile021623_peak_41094	2793	.	2.48195	284.14	279.373	320
chr10	69539622	69539980	CALLNREreversecontrolTxMACS2STARRENH_indivuallyrmDupat75thpercentile021623_peak_41099	485	.	2.89792	51.4819	48.5933	203
chr10	69834673	69835032	CALLNREreversecontrolTxMACS2STARRENH_indivuallyrmDupat75thpercentile021623_peak_41150	1193	.	2.41201	123.362	119.353	310
chr10	70092448	70092723	CALLNREreversecontrolTxMACS2STARRENH_indivuallyrmDupat75thpercentile021623_peak_41186	2244	.	5.91281	229.037	224.455	257
chr10	70108132	70108439	CALLNREreversecontrolTxMACS2STARRENH_indivuallyrmDupat75thpercentile021623_peak_41192	294	.	2.66891	31.7902	29.4151	374
chr10	70167117	70167350	CALLNREreversecontrolTxMACS2STARRENH_indivuallyrmDupat75thpercentile021623_peak_41203	374	.	2.11177	40.0238	37.4187	17
chr10	70231430	70231797	CALLNREreversecontrolTxMACS2STARRENH_indivuallyrmDupat75thpercentile021623_peak_41212	1185	.	4.79634	122.593	118.59	265
chr10	70294363	70294578	CALLNREreversecontrolTxMACS2STARRENH_indivuallyrmDupat75thpercentile021623_peak_41218	284	.	8.82093	30.7903	28.4253	196
chr10	70821524	70821983	CALLNREreversecontrolTxMACS2STARRENH_indivuallyrmDupat75thpercentile021623_peak_41308	423	.	2.81996	45.0399	42.3145	86
chr10	70883465	70883837	CALLNREreversecontrolTxMACS2STARRENH_indivuallyrmDupat75thpercentile021623_peak_41323	844	.	1.51313	88.0884	84.4847	315
chr10	70939672	70940026	CALLNREreversecontrolTxMACS2STARRENH_indivuallyrmDupat75thpercentile021623_peak_41330	1158	.	2.25483	119.869	115.886	79
chr10	70982220	70982562	CALLNREreversecontrolTxMACS2STARRENH_indivuallyrmDupat75thpercentile021623_peak_41342	572	.	3.05274	60.3579	57.2709	164
chr10	71087706	71087944	CALLNREreversecontrolTxMACS2STARRENH_indivuallyrmDupat75thpercentile021623_peak_41358	328	.	2.20207	35.3357	32.8505	359
chr10	71104385	71104639	CALLNREreversecontrolTxMACS2STARRENH_indivuallyrmDupat75thpercentile021623_peak_41363	592	.	5.74671	62.4183	59.282	100
chr10	71905608	71905879	CALLNREreversecontrolTxMACS2STARRENH_indivuallyrmDupat75thpercentile021623_peak_41528	1018	.	2.82243	105.709	101.872	156
chr10	72115333	72115837	CALLNREreversecontrolTxMACS2STARRENH_indivuallyrmDupat75thpercentile021623_peak_41564	843	.	10.0405	87.9665	84.364	108
chr10	72237387	72237583	CALLNREreversecontrolTxMACS2STARRENH_indivuallyrmDupat75thpercentile021623_peak_41589	413	.	2.43777	44.0584	41.3416	297
chr10	72908190	72908432	CALLNREreversecontrolTxMACS2STARRENH_indivuallyrmDupat75thpercentile021623_peak_41720	686	.	15.5325	71.9633	68.6318	87
chr10	73079391	73079601	CALLNREreversecontrolTxMACS2STARRENH_indivuallyrmDupat75thpercentile021623_peak_41750	311	.	2.60087	33.5425	31.112	23
chr10	73557167	73557464	CALLNREreversecontrolTxMACS2STARRENH_indivuallyrmDupat75thpercentile021623_peak_41848	500	.	6.52122	52.9679	50.0485	504
chr10	73975398	73976034	CALLNREreversecontrolTxMACS2STARRENH_indivuallyrmDupat75thpercentile021623_peak_41936	752	.	2.33324	78.6933	75.2457	901
chr10	74020993	74021148	CALLNREreversecontrolTxMACS2STARRENH_indivuallyrmDupat75thpercentile021623_peak_41950	1018	.	3.84116	105.732	101.894	144
chr10	75006759	75007218	CALLNREreversecontrolTxMACS2STARRENH_indivuallyrmDupat75thpercentile021623_peak_42082	6344	.	5.227	640.221	634.402	245
chr10	75012158	75012762	CALLNREreversecontrolTxMACS2STARRENH_indivuallyrmDupat75thpercentile021623_peak_42083	916	.	1.96823	95.3494	91.6461	265
chr10	75503759	75504088	CALLNREreversecontrolTxMACS2STARRENH_indivuallyrmDupat75thpercentile021623_peak_42156	393	.	1.42007	41.9848	39.3236	309
chr10	75541655	75542026	CALLNREreversecontrolTxMACS2STARRENH_indivuallyrmDupat75thpercentile021623_peak_42162	410	.	1.66371	43.7046	41.0086	180
chr10	76586067	76586350	CALLNREreversecontrolTxMACS2STARRENH_indivuallyrmDupat75thpercentile021623_peak_42340	405	.	1.20721	43.2355	40.5438	49
chr10	76660166	76660382	CALLNREreversecontrolTxMACS2STARRENH_indivuallyrmDupat75thpercentile021623_peak_42357	1012	.	13.7307	105.051	101.224	115
chr10	76969818	76970148	CALLNREreversecontrolTxMACS2STARRENH_indivuallyrmDupat75thpercentile021623_peak_42427	1019	.	2.09489	105.806	101.968	282
chr10	79382679	79382905	CALLNREreversecontrolTxMACS2STARRENH_indivuallyrmDupat75thpercentile021623_peak_42716	449	.	10.8728	47.7346	44.9325	150
chr10	79596103	79596433	CALLNREreversecontrolTxMACS2STARRENH_indivuallyrmDupat75thpercentile021623_peak_42750	399	.	1.89373	42.6505	39.983	139
chr10	79633452	79633739	CALLNREreversecontrolTxMACS2STARRENH_indivuallyrmDupat75thpercentile021623_peak_42757	354	.	6.39294	38.0104	35.4613	101
chr10	79793496	79793740	CALLNREreversecontrolTxMACS2STARRENH_indivuallyrmDupat75thpercentile021623_peak_42784	397	.	1.38082	42.3827	39.7176	2
chr10	80741330	80741617	CALLNREreversecontrolTxMACS2STARRENH_indivuallyrmDupat75thpercentile021623_peak_42947	306	.	5.07342	33.0676	30.6413	237
chr10	81838173	81838689	CALLNREreversecontrolTxMACS2STARRENH_indivuallyrmDupat75thpercentile021623_peak_43159	492	.	2.35375	52.1928	49.2811	310
chr10	82204497	82204865	CALLNREreversecontrolTxMACS2STARRENH_indivuallyrmDupat75thpercentile021623_peak_43240	764	.	3.43475	79.8885	76.4169	175
chr10	82258713	82258950	CALLNREreversecontrolTxMACS2STARRENH_indivuallyrmDupat75thpercentile021623_peak_43259	314	.	2.75632	33.8623	31.4284	28
chr10	82265234	82265547	CALLNREreversecontrolTxMACS2STARRENH_indivuallyrmDupat75thpercentile021623_peak_43261	1965	.	12.5466	201.008	196.538	211
chr10	88345303	88345451	CALLNREreversecontrolTxMACS2STARRENH_indivuallyrmDupat75thpercentile021623_peak_43984	580	.	3.48786	61.2084	58.0979	107
chr10	88775613	88775770	CALLNREreversecontrolTxMACS2STARRENH_indivuallyrmDupat75thpercentile021623_peak_44066	372	.	7.55262	39.8978	37.2938	184
chr10	89061291	89061479	CALLNREreversecontrolTxMACS2STARRENH_indivuallyrmDupat75thpercentile021623_peak_44119	528	.	6.30054	55.827	52.8281	80
chr10	89102158	89103001	CALLNREreversecontrolTxMACS2STARRENH_indivuallyrmDupat75thpercentile021623_peak_44122	3894	.	2.8137	394.518	389.417	185
chr10	89167669	89168130	CALLNREreversecontrolTxMACS2STARRENH_indivuallyrmDupat75thpercentile021623_peak_44130	1410	.	14.7529	145.274	141.096	262
chr10	89622280	89622507	CALLNREreversecontrolTxMACS2STARRENH_indivuallyrmDupat75thpercentile021623_peak_44178	529	.	1.84749	55.9069	52.9074	12
chr10	90031192	90031488	CALLNREreversecontrolTxMACS2STARRENH_indivuallyrmDupat75thpercentile021623_peak_44248	278	.	2.36012	30.1526	27.8124	378
chr10	90145500	90145890	CALLNREreversecontrolTxMACS2STARRENH_indivuallyrmDupat75thpercentile021623_peak_44267	609	.	2.41597	64.0933	60.9292	271
chr10	90342616	90343276	CALLNREreversecontrolTxMACS2STARRENH_indivuallyrmDupat75thpercentile021623_peak_44288	1419	.	3.60418	146.156	141.974	271
chr10	90517682	90517886	CALLNREreversecontrolTxMACS2STARRENH_indivuallyrmDupat75thpercentile021623_peak_44318	357	.	10.1632	38.3126	35.7422	132
chr10	90695032	90695404	CALLNREreversecontrolTxMACS2STARRENH_indivuallyrmDupat75thpercentile021623_peak_44340	817	.	4.31774	85.2834	81.722	677
chr10	90751136	90751466	CALLNREreversecontrolTxMACS2STARRENH_indivuallyrmDupat75thpercentile021623_peak_44357	908	.	3.06426	94.5046	90.8164	91
chr10	90966527	90966636	CALLNREreversecontrolTxMACS2STARRENH_indivuallyrmDupat75thpercentile021623_peak_44388	393	.	4.28692	41.9965	39.3352	120
chr10	90967596	90967768	CALLNREreversecontrolTxMACS2STARRENH_indivuallyrmDupat75thpercentile021623_peak_44389	287	.	3.88353	31.1192	28.7507	190
chr10	91093815	91093999	CALLNREreversecontrolTxMACS2STARRENH_indivuallyrmDupat75thpercentile021623_peak_44410	351	.	1.32931	37.6703	35.1246	130
chr10	93011118	93011432	CALLNREreversecontrolTxMACS2STARRENH_indivuallyrmDupat75thpercentile021623_peak_44669	357	.	4.82933	38.3372	35.7665	360
chr10	93048456	93048646	CALLNREreversecontrolTxMACS2STARRENH_indivuallyrmDupat75thpercentile021623_peak_44680	431	.	9.84749	45.8752	43.1256	88
chr10	94333626	94334565	CALLNREreversecontrolTxMACS2STARRENH_indivuallyrmDupat75thpercentile021623_peak_44863	1387	.	2.99047	142.905	138.742	309
chr10	95173034	95173460	CALLNREreversecontrolTxMACS2STARRENH_indivuallyrmDupat75thpercentile021623_peak_44975	626	.	2.9631	65.837	62.6291	318
chr10	95462367	95462922	CALLNREreversecontrolTxMACS2STARRENH_indivuallyrmDupat75thpercentile021623_peak_45025	1549	.	3.54764	159.183	154.922	257
chr10	96990630	96990947	CALLNREreversecontrolTxMACS2STARRENH_indivuallyrmDupat75thpercentile021623_peak_45225	466	.	5.79614	49.5303	46.6944	298
chr10	97416349	97416758	CALLNREreversecontrolTxMACS2STARRENH_indivuallyrmDupat75thpercentile021623_peak_45302	1595	.	2.12581	163.824	159.537	197
chr10	97849573	97850104	CALLNREreversecontrolTxMACS2STARRENH_indivuallyrmDupat75thpercentile021623_peak_45365	2473	.	3.80807	251.977	247.309	97
chr10	98130539	98130715	CALLNREreversecontrolTxMACS2STARRENH_indivuallyrmDupat75thpercentile021623_peak_45413	597	.	5.8832	62.9025	59.7622	87
chr10	98273105	98273465	CALLNREreversecontrolTxMACS2STARRENH_indivuallyrmDupat75thpercentile021623_peak_45440	741	.	5.39852	77.5746	74.1488	186
chr10	98411676	98411969	CALLNREreversecontrolTxMACS2STARRENH_indivuallyrmDupat75thpercentile021623_peak_45467	372	.	2.34379	39.8448	37.2412	287
chr10	98656551	98656802	CALLNREreversecontrolTxMACS2STARRENH_indivuallyrmDupat75thpercentile021623_peak_45509	445	.	11.6973	47.3936	44.5942	148
chr10	99078739	99079053	CALLNREreversecontrolTxMACS2STARRENH_indivuallyrmDupat75thpercentile021623_peak_45586	958	.	2.32489	99.5776	95.8211	42
chr10	99140670	99140997	CALLNREreversecontrolTxMACS2STARRENH_indivuallyrmDupat75thpercentile021623_peak_45602	1240	.	23.2111	128.088	124.039	225
chr10	99214533	99214667	CALLNREreversecontrolTxMACS2STARRENH_indivuallyrmDupat75thpercentile021623_peak_45613	341	.	3.07147	36.6862	34.1689	101
chr10	99393018	99393175	CALLNREreversecontrolTxMACS2STARRENH_indivuallyrmDupat75thpercentile021623_peak_45653	291	.	1.69614	31.5103	29.138	108
chr10	99541641	99541843	CALLNREreversecontrolTxMACS2STARRENH_indivuallyrmDupat75thpercentile021623_peak_45681	592	.	5.07086	62.3881	59.2521	280
chr10	99674477	99674933	CALLNREreversecontrolTxMACS2STARRENH_indivuallyrmDupat75thpercentile021623_peak_45708	431	.	3.46834	45.9155	43.1655	241
chr10	101605678	101606004	CALLNREreversecontrolTxMACS2STARRENH_indivuallyrmDupat75thpercentile021623_peak_45942	1066	.	8.77638	110.514	106.625	182
chr10	101629946	101630335	CALLNREreversecontrolTxMACS2STARRENH_indivuallyrmDupat75thpercentile021623_peak_45946	357	.	2.897	38.2528	35.7015	488
chr10	102106931	102107132	CALLNREreversecontrolTxMACS2STARRENH_indivuallyrmDupat75thpercentile021623_peak_46007	374	.	1.78272	40.0217	37.4166	13
chr10	102278602	102278874	CALLNREreversecontrolTxMACS2STARRENH_indivuallyrmDupat75thpercentile021623_peak_46031	332	.	2.86733	35.7124	33.2231	191
chr10	102728982	102729192	CALLNREreversecontrolTxMACS2STARRENH_indivuallyrmDupat75thpercentile021623_peak_46107	418	.	4.69721	44.5762	41.8549	232
chr10	102746865	102747374	CALLNREreversecontrolTxMACS2STARRENH_indivuallyrmDupat75thpercentile021623_peak_46113	835	.	2.28642	87.1032	83.5167	740
chr10	102757376	102758021	CALLNREreversecontrolTxMACS2STARRENH_indivuallyrmDupat75thpercentile021623_peak_46119	513	.	2.19655	54.2745	51.3259	255
chr10	102792284	102792484	CALLNREreversecontrolTxMACS2STARRENH_indivuallyrmDupat75thpercentile021623_peak_46128	414	.	2.11401	44.1849	41.467	111
chr10	102820452	102820782	CALLNREreversecontrolTxMACS2STARRENH_indivuallyrmDupat75thpercentile021623_peak_46133	2097	.	3.26244	214.244	209.718	116
chr10	102880795	102881289	CALLNREreversecontrolTxMACS2STARRENH_indivuallyrmDupat75thpercentile021623_peak_46146	562	.	2.6253	59.3116	56.2493	1147
chr10	103540834	103541009	CALLNREreversecontrolTxMACS2STARRENH_indivuallyrmDupat75thpercentile021623_peak_46251	321	.	2.14175	34.6411	32.1808	12
chr10	103589592	103589854	CALLNREreversecontrolTxMACS2STARRENH_indivuallyrmDupat75thpercentile021623_peak_46266	541	.	2.24198	57.1706	54.143	50
chr10	103892354	103892806	CALLNREreversecontrolTxMACS2STARRENH_indivuallyrmDupat75thpercentile021623_peak_46315	1427	.	1.74062	146.934	142.745	325
chr10	103991500	103991754	CALLNREreversecontrolTxMACS2STARRENH_indivuallyrmDupat75thpercentile021623_peak_46334	505	.	2.79907	53.4419	50.5006	339
chr10	104153803	104154635	CALLNREreversecontrolTxMACS2STARRENH_indivuallyrmDupat75thpercentile021623_peak_46355	568	.	1.46612	59.9779	56.8942	402
chr10	104155129	104155261	CALLNREreversecontrolTxMACS2STARRENH_indivuallyrmDupat75thpercentile021623_peak_46356	421	.	1.9869	44.849	42.1256	125
chr10	104170309	104170452	CALLNREreversecontrolTxMACS2STARRENH_indivuallyrmDupat75thpercentile021623_peak_46359	395	.	2.06852	42.1762	39.5133	433
chr10	104180508	104181246	CALLNREreversecontrolTxMACS2STARRENH_indivuallyrmDupat75thpercentile021623_peak_46361	716	.	1.87642	75.052	71.6701	406
chr10	104262276	104262751	CALLNREreversecontrolTxMACS2STARRENH_indivuallyrmDupat75thpercentile021623_peak_46377	854	.	1.82819	89.0644	85.4542	256
chr10	104372572	104372813	CALLNREreversecontrolTxMACS2STARRENH_indivuallyrmDupat75thpercentile021623_peak_46397	419	.	3.66173	44.7134	41.9912	209
chr10	104433929	104434457	CALLNREreversecontrolTxMACS2STARRENH_indivuallyrmDupat75thpercentile021623_peak_46412	670	.	1.89034	70.3411	67.0538	155
chr10	104614018	104614298	CALLNREreversecontrolTxMACS2STARRENH_indivuallyrmDupat75thpercentile021623_peak_46450	654	.	1.86509	68.7021	65.4424	11
chr10	105127586	105127836	CALLNREreversecontrolTxMACS2STARRENH_indivuallyrmDupat75thpercentile021623_peak_46517	414	.	2.02004	44.1506	41.433	107
chr10	105211793	105212442	CALLNREreversecontrolTxMACS2STARRENH_indivuallyrmDupat75thpercentile021623_peak_46527	964	.	4.24298	100.26	96.4921	377
chr10	105343932	105344281	CALLNREreversecontrolTxMACS2STARRENH_indivuallyrmDupat75thpercentile021623_peak_46548	411	.	3.67213	43.8705	41.173	295
chr10	105428729	105428941	CALLNREreversecontrolTxMACS2STARRENH_indivuallyrmDupat75thpercentile021623_peak_46567	488	.	4.71451	51.7262	48.8359	330
chr10	106088541	106089362	CALLNREreversecontrolTxMACS2STARRENH_indivuallyrmDupat75thpercentile021623_peak_46694	457	.	2.09809	48.5472	45.7343	465
chr10	110658091	110658271	CALLNREreversecontrolTxMACS2STARRENH_indivuallyrmDupat75thpercentile021623_peak_47214	1187	.	22.6276	122.761	118.755	249
chr10	111293752	111293917	CALLNREreversecontrolTxMACS2STARRENH_indivuallyrmDupat75thpercentile021623_peak_47273	315	.	9.39621	33.962	31.5086	83
chr10	111612285	111612603	CALLNREreversecontrolTxMACS2STARRENH_indivuallyrmDupat75thpercentile021623_peak_47310	300	.	3.70558	32.4675	30.0666	55
chr10	111767714	111768138	CALLNREreversecontrolTxMACS2STARRENH_indivuallyrmDupat75thpercentile021623_peak_47343	500	.	1.79741	52.9833	50.0638	164
chr10	111829568	111829725	CALLNREreversecontrolTxMACS2STARRENH_indivuallyrmDupat75thpercentile021623_peak_47355	363	.	2.4921	38.9152	36.3394	217
chr10	111836469	111836664	CALLNREreversecontrolTxMACS2STARRENH_indivuallyrmDupat75thpercentile021623_peak_47356	395	.	2.53907	42.2506	39.5868	50
chr10	111896920	111897234	CALLNREreversecontrolTxMACS2STARRENH_indivuallyrmDupat75thpercentile021623_peak_47368	567	.	5.29778	59.8212	56.7388	451
chr10	111969256	111969716	CALLNREreversecontrolTxMACS2STARRENH_indivuallyrmDupat75thpercentile021623_peak_47382	1022	.	4.32903	106.136	102.296	391
chr10	112326949	112327630	CALLNREreversecontrolTxMACS2STARRENH_indivuallyrmDupat75thpercentile021623_peak_47445	3654	.	3.42526	370.503	365.469	432
chr10	112431947	112432288	CALLNREreversecontrolTxMACS2STARRENH_indivuallyrmDupat75thpercentile021623_peak_47468	500	.	2.14769	52.9289	50.01	182
chr10	113900038	113900219	CALLNREreversecontrolTxMACS2STARRENH_indivuallyrmDupat75thpercentile021623_peak_47652	393	.	2.96407	42.0227	39.3611	275
chr10	114206479	114207194	CALLNREreversecontrolTxMACS2STARRENH_indivuallyrmDupat75thpercentile021623_peak_47699	291	.	1.54799	31.5166	29.1442	220
chr10	115613822	115614595	CALLNREreversecontrolTxMACS2STARRENH_indivuallyrmDupat75thpercentile021623_peak_47904	358	.	3.09276	38.4387	35.8671	704
chr10	116298320	116298511	CALLNREreversecontrolTxMACS2STARRENH_indivuallyrmDupat75thpercentile021623_peak_48028	343	.	2.15629	36.8928	34.3736	38
chr10	116301077	116301366	CALLNREreversecontrolTxMACS2STARRENH_indivuallyrmDupat75thpercentile021623_peak_48029	827	.	1.86458	86.3465	82.7776	192
chr10	118607854	118608083	CALLNREreversecontrolTxMACS2STARRENH_indivuallyrmDupat75thpercentile021623_peak_48313	471	.	4.4495	49.9651	47.1083	70
chr10	118934450	118934639	CALLNREreversecontrolTxMACS2STARRENH_indivuallyrmDupat75thpercentile021623_peak_48360	391	.	2.76423	41.7913	39.1316	303
chr10	120937904	120938329	CALLNREreversecontrolTxMACS2STARRENH_indivuallyrmDupat75thpercentile021623_peak_48662	391	.	1.44565	41.8165	39.1567	383
chr10	120997494	120997651	CALLNREreversecontrolTxMACS2STARRENH_indivuallyrmDupat75thpercentile021623_peak_48674	491	.	12.4644	52.1072	49.1963	397
chr10	121176483	121176632	CALLNREreversecontrolTxMACS2STARRENH_indivuallyrmDupat75thpercentile021623_peak_48722	738	.	10.3527	77.2789	73.8557	386
chr10	121226230	121226402	CALLNREreversecontrolTxMACS2STARRENH_indivuallyrmDupat75thpercentile021623_peak_48738	566	.	3.82424	59.7573	56.6753	142
chr10	121249228	121249486	CALLNREreversecontrolTxMACS2STARRENH_indivuallyrmDupat75thpercentile021623_peak_48741	939	.	4.40599	97.68	93.945	73
chr10	122610754	122611251	CALLNREreversecontrolTxMACS2STARRENH_indivuallyrmDupat75thpercentile021623_peak_48923	663	.	2.68346	69.5914	66.31	158
chr10	124102245	124102413	CALLNREreversecontrolTxMACS2STARRENH_indivuallyrmDupat75thpercentile021623_peak_49101	365	.	5.02697	39.1657	36.5873	251
chr10	124638810	124639462	CALLNREreversecontrolTxMACS2STARRENH_indivuallyrmDupat75thpercentile021623_peak_49186	2260	.	3.47896	230.642	226.054	425
chr10	124739845	124740200	CALLNREreversecontrolTxMACS2STARRENH_indivuallyrmDupat75thpercentile021623_peak_49197	1528	.	2.23076	157.137	152.888	120
chr10	125001113	125001309	CALLNREreversecontrolTxMACS2STARRENH_indivuallyrmDupat75thpercentile021623_peak_49234	337	.	2.2742	36.2263	33.7138	132
chr10	125919790	125920167	CALLNREreversecontrolTxMACS2STARRENH_indivuallyrmDupat75thpercentile021623_peak_49361	541	.	6.03092	57.1445	54.1172	67
chr10	126301340	126301531	CALLNREreversecontrolTxMACS2STARRENH_indivuallyrmDupat75thpercentile021623_peak_49421	1426	.	20.1397	146.789	142.601	309
chr10	126315697	126315908	CALLNREreversecontrolTxMACS2STARRENH_indivuallyrmDupat75thpercentile021623_peak_49428	333	.	2.75624	35.8359	33.3456	311
chr10	126480535	126480822	CALLNREreversecontrolTxMACS2STARRENH_indivuallyrmDupat75thpercentile021623_peak_49479	651	.	2.39484	68.457	65.199	148
chr10	127407846	127408281	CALLNREreversecontrolTxMACS2STARRENH_indivuallyrmDupat75thpercentile021623_peak_49606	426	.	1.33367	45.3764	42.6317	272
chr10	127511801	127512159	CALLNREreversecontrolTxMACS2STARRENH_indivuallyrmDupat75thpercentile021623_peak_49629	2749	.	4.05869	279.703	274.95	112
chr10	131908551	131909823	CALLNREreversecontrolTxMACS2STARRENH_indivuallyrmDupat75thpercentile021623_peak_50214	1596	.	1.62851	163.954	159.666	899
chr10	133786083	133786722	CALLNREreversecontrolTxMACS2STARRENH_indivuallyrmDupat75thpercentile021623_peak_50460	755	.	5.20251	78.9587	75.5093	349
chr10	133971994	133972210	CALLNREreversecontrolTxMACS2STARRENH_indivuallyrmDupat75thpercentile021623_peak_50477	1210	.	13.3596	125.107	121.083	223
chr10	134121720	134121937	CALLNREreversecontrolTxMACS2STARRENH_indivuallyrmDupat75thpercentile021623_peak_50514	1112	.	2.71577	115.15	111.212	70
chr10	134260919	134261373	CALLNREreversecontrolTxMACS2STARRENH_indivuallyrmDupat75thpercentile021623_peak_50549	514	.	2.15732	54.3777	51.4282	443
chr10	134385091	134385951	CALLNREreversecontrolTxMACS2STARRENH_indivuallyrmDupat75thpercentile021623_peak_50574	448	.	2.31009	47.6657	44.8644	795
chr10	134518451	134518643	CALLNREreversecontrolTxMACS2STARRENH_indivuallyrmDupat75thpercentile021623_peak_50603	336	.	9.77973	36.1205	33.6097	192
chr10	134557710	134557884	CALLNREreversecontrolTxMACS2STARRENH_indivuallyrmDupat75thpercentile021623_peak_50618	1116	.	21.6688	115.562	111.617	828
chr10	135148504	135148534	CALLNREreversecontrolTxMACS2STARRENH_indivuallyrmDupat75thpercentile021623_peak_50738	321	.	2.34004	34.6262	32.1661	226
chr10	135462518	135462860	CALLNREreversecontrolTxMACS2STARRENH_indivuallyrmDupat75thpercentile021623_peak_50790	1669	.	7.81704	171.234	166.906	80
chr11	207381	207638	CALLNREreversecontrolTxMACS2STARRENH_indivuallyrmDupat75thpercentile021623_peak_50799	363	.	1.32259	38.9231	36.3473	139
chr11	236517	237162	CALLNREreversecontrolTxMACS2STARRENH_indivuallyrmDupat75thpercentile021623_peak_50809	590	.	1.62208	62.1853	59.0506	351
chr11	267610	267948	CALLNREreversecontrolTxMACS2STARRENH_indivuallyrmDupat75thpercentile021623_peak_50814	1724	.	5.5514	176.83	172.476	176
chr11	287798	288155	CALLNREreversecontrolTxMACS2STARRENH_indivuallyrmDupat75thpercentile021623_peak_50819	303	.	2.21042	32.7261	30.3225	78
chr11	308170	308640	CALLNREreversecontrolTxMACS2STARRENH_indivuallyrmDupat75thpercentile021623_peak_50831	819	.	2.97413	85.5165	81.9536	376
chr11	314112	314502	CALLNREreversecontrolTxMACS2STARRENH_indivuallyrmDupat75thpercentile021623_peak_50833	727	.	2.53861	76.1545	72.7524	231
chr11	319820	319980	CALLNREreversecontrolTxMACS2STARRENH_indivuallyrmDupat75thpercentile021623_peak_50836	878	.	5.87489	91.4952	87.8471	235
chr11	506372	506844	CALLNREreversecontrolTxMACS2STARRENH_indivuallyrmDupat75thpercentile021623_peak_50875	1818	.	3.40513	186.212	181.809	470
chr11	576157	576450	CALLNREreversecontrolTxMACS2STARRENH_indivuallyrmDupat75thpercentile021623_peak_50889	1540	.	1.98446	158.335	154.08	264
chr11	721908	722118	CALLNREreversecontrolTxMACS2STARRENH_indivuallyrmDupat75thpercentile021623_peak_50927	601	.	4.57012	63.2924	60.1345	319
chr11	737793	738045	CALLNREreversecontrolTxMACS2STARRENH_indivuallyrmDupat75thpercentile021623_peak_50929	393	.	4.28692	41.9965	39.3352	405
chr11	746817	746864	CALLNREreversecontrolTxMACS2STARRENH_indivuallyrmDupat75thpercentile021623_peak_50931	298	.	3.14467	32.2783	29.879	113
chr11	1295263	1295449	CALLNREreversecontrolTxMACS2STARRENH_indivuallyrmDupat75thpercentile021623_peak_51050	503	.	12.6561	53.3024	50.3621	259
chr11	1331002	1331300	CALLNREreversecontrolTxMACS2STARRENH_indivuallyrmDupat75thpercentile021623_peak_51061	1242	.	2.36724	128.261	124.211	76
chr11	1404339	1404611	CALLNREreversecontrolTxMACS2STARRENH_indivuallyrmDupat75thpercentile021623_peak_51074	282	.	2.70341	30.5685	28.224	248
chr11	1714643	1714859	CALLNREreversecontrolTxMACS2STARRENH_indivuallyrmDupat75thpercentile021623_peak_51146	594	.	8.00576	62.636	59.4974	257
chr11	1793648	1793946	CALLNREreversecontrolTxMACS2STARRENH_indivuallyrmDupat75thpercentile021623_peak_51169	1043	.	9.55107	108.18	104.32	248
chr11	1872025	1872449	CALLNREreversecontrolTxMACS2STARRENH_indivuallyrmDupat75thpercentile021623_peak_51189	696	.	1.74749	72.9963	69.6566	291
chr11	1874201	1874373	CALLNREreversecontrolTxMACS2STARRENH_indivuallyrmDupat75thpercentile021623_peak_51190	478	.	1.94995	50.6963	47.8322	118
chr11	2023631	2024215	CALLNREreversecontrolTxMACS2STARRENH_indivuallyrmDupat75thpercentile021623_peak_51229	632	.	4.03723	66.4871	63.2743	333
chr11	2421576	2421809	CALLNREreversecontrolTxMACS2STARRENH_indivuallyrmDupat75thpercentile021623_peak_51304	2773	.	2.37702	282.061	277.3	104
chr11	2465509	2465761	CALLNREreversecontrolTxMACS2STARRENH_indivuallyrmDupat75thpercentile021623_peak_51317	598	.	4.09401	62.9997	59.8589	316
chr11	2554073	2554419	CALLNREreversecontrolTxMACS2STARRENH_indivuallyrmDupat75thpercentile021623_peak_51338	567	.	2.60353	59.789	56.7067	292
chr11	2913434	2913777	CALLNREreversecontrolTxMACS2STARRENH_indivuallyrmDupat75thpercentile021623_peak_51418	306	.	2.45512	33.0445	30.6183	234
chr11	2951916	2952160	CALLNREreversecontrolTxMACS2STARRENH_indivuallyrmDupat75thpercentile021623_peak_51436	763	.	7.78384	79.8321	76.3607	259
chr11	3071063	3071268	CALLNREreversecontrolTxMACS2STARRENH_indivuallyrmDupat75thpercentile021623_peak_51465	430	.	2.02936	45.791	43.0422	215
chr11	3443938	3444366	CALLNREreversecontrolTxMACS2STARRENH_indivuallyrmDupat75thpercentile021623_peak_51528	549	.	1.41636	57.9903	54.9552	329
chr11	3533360	3533830	CALLNREreversecontrolTxMACS2STARRENH_indivuallyrmDupat75thpercentile021623_peak_51546	711	.	3.16736	74.5046	71.1394	316
chr11	3575795	3576187	CALLNREreversecontrolTxMACS2STARRENH_indivuallyrmDupat75thpercentile021623_peak_51552	1272	.	21.7457	131.336	127.263	233
chr11	3635850	3636152	CALLNREreversecontrolTxMACS2STARRENH_indivuallyrmDupat75thpercentile021623_peak_51563	728	.	8.15371	76.2238	72.8212	580
chr11	3818862	3819192	CALLNREreversecontrolTxMACS2STARRENH_indivuallyrmDupat75thpercentile021623_peak_51607	1211	.	1.42358	125.127	121.102	117
chr11	4111567	4111726	CALLNREreversecontrolTxMACS2STARRENH_indivuallyrmDupat75thpercentile021623_peak_51672	433	.	2.13879	46.0732	43.3217	145
chr11	4156454	4156670	CALLNREreversecontrolTxMACS2STARRENH_indivuallyrmDupat75thpercentile021623_peak_51676	990	.	19.943	102.848	99.0441	89
chr11	4414669	4415079	CALLNREreversecontrolTxMACS2STARRENH_indivuallyrmDupat75thpercentile021623_peak_51707	411	.	1.52598	43.8649	41.1674	306
chr11	4514462	4514635	CALLNREreversecontrolTxMACS2STARRENH_indivuallyrmDupat75thpercentile021623_peak_51721	1303	.	24.1617	134.468	130.369	225
chr11	5646257	5646476	CALLNREreversecontrolTxMACS2STARRENH_indivuallyrmDupat75thpercentile021623_peak_51830	486	.	1.94198	51.5554	48.6664	31
chr11	6280665	6280950	CALLNREreversecontrolTxMACS2STARRENH_indivuallyrmDupat75thpercentile021623_peak_51908	627	.	12.0453	65.918	62.7097	404
chr11	6411243	6411520	CALLNREreversecontrolTxMACS2STARRENH_indivuallyrmDupat75thpercentile021623_peak_51929	319	.	1.60171	34.3798	31.9227	233
chr11	6633520	6633951	CALLNREreversecontrolTxMACS2STARRENH_indivuallyrmDupat75thpercentile021623_peak_51972	1331	.	1.90783	137.235	133.114	36
chr11	6668077	6668404	CALLNREreversecontrolTxMACS2STARRENH_indivuallyrmDupat75thpercentile021623_peak_51977	639	.	4.97542	67.2108	63.977	763
chr11	6704527	6704846	CALLNREreversecontrolTxMACS2STARRENH_indivuallyrmDupat75thpercentile021623_peak_51985	342	.	1.30651	36.7404	34.2226	181
chr11	8028081	8028291	CALLNREreversecontrolTxMACS2STARRENH_indivuallyrmDupat75thpercentile021623_peak_52145	525	.	7.30236	55.5117	52.5347	208
chr11	8190136	8190740	CALLNREreversecontrolTxMACS2STARRENH_indivuallyrmDupat75thpercentile021623_peak_52168	1728	.	6.92683	177.257	172.9	509
chr11	8710326	8710687	CALLNREreversecontrolTxMACS2STARRENH_indivuallyrmDupat75thpercentile021623_peak_52240	329	.	1.69895	35.4179	32.9317	173
chr11	8935698	8936216	CALLNREreversecontrolTxMACS2STARRENH_indivuallyrmDupat75thpercentile021623_peak_52278	962	.	4.27827	99.9855	96.2269	101
chr11	9723829	9724060	CALLNREreversecontrolTxMACS2STARRENH_indivuallyrmDupat75thpercentile021623_peak_52411	616	.	9.38673	64.82	61.6356	257
chr11	10477589	10477996	CALLNREreversecontrolTxMACS2STARRENH_indivuallyrmDupat75thpercentile021623_peak_52514	624	.	1.88696	65.6073	62.4017	206
chr11	10765255	10765657	CALLNREreversecontrolTxMACS2STARRENH_indivuallyrmDupat75thpercentile021623_peak_52558	582	.	3.33535	61.412	58.2997	340
chr11	10803112	10803349	CALLNREreversecontrolTxMACS2STARRENH_indivuallyrmDupat75thpercentile021623_peak_52562	908	.	18.7924	94.5571	90.8592	243
chr11	10914196	10914400	CALLNREreversecontrolTxMACS2STARRENH_indivuallyrmDupat75thpercentile021623_peak_52581	338	.	7.55849	36.4111	33.8966	51
chr11	11265490	11265972	CALLNREreversecontrolTxMACS2STARRENH_indivuallyrmDupat75thpercentile021623_peak_52624	850	.	4.50794	88.6917	85.0839	617
chr11	11863252	11864108	CALLNREreversecontrolTxMACS2STARRENH_indivuallyrmDupat75thpercentile021623_peak_52702	282	.	1.50934	30.5731	28.2285	312
chr11	12068952	12069282	CALLNREreversecontrolTxMACS2STARRENH_indivuallyrmDupat75thpercentile021623_peak_52733	370	.	2.46148	39.643	37.0418	125
chr11	12609144	12609318	CALLNREreversecontrolTxMACS2STARRENH_indivuallyrmDupat75thpercentile021623_peak_52824	611	.	14.3819	64.3415	61.1606	250
chr11	12702197	12702466	CALLNREreversecontrolTxMACS2STARRENH_indivuallyrmDupat75thpercentile021623_peak_52836	742	.	5.81109	77.6422	74.2159	345
chr11	13250139	13250397	CALLNREreversecontrolTxMACS2STARRENH_indivuallyrmDupat75thpercentile021623_peak_52906	435	.	5.53459	46.3584	43.5864	116
chr11	13882919	13883186	CALLNREreversecontrolTxMACS2STARRENH_indivuallyrmDupat75thpercentile021623_peak_52996	599	.	5.57444	63.0835	59.9348	344
chr11	13960451	13960657	CALLNREreversecontrolTxMACS2STARRENH_indivuallyrmDupat75thpercentile021623_peak_53008	325	.	2.01983	35.0551	32.5726	361
chr11	14292416	14292697	CALLNREreversecontrolTxMACS2STARRENH_indivuallyrmDupat75thpercentile021623_peak_53065	368	.	5.8662	39.4123	36.8213	21
chr11	14541503	14542247	CALLNREreversecontrolTxMACS2STARRENH_indivuallyrmDupat75thpercentile021623_peak_53114	574	.	1.62507	60.5458	57.4571	533
chr11	14558816	14559056	CALLNREreversecontrolTxMACS2STARRENH_indivuallyrmDupat75thpercentile021623_peak_53119	455	.	4.74012	48.3331	45.5257	40
chr11	14926874	14927585	CALLNREreversecontrolTxMACS2STARRENH_indivuallyrmDupat75thpercentile021623_peak_53210	1119	.	3.085	115.852	111.906	386
chr11	14995222	14995748	CALLNREreversecontrolTxMACS2STARRENH_indivuallyrmDupat75thpercentile021623_peak_53218	1062	.	10.7103	110.157	106.27	612
chr11	14996396	14996558	CALLNREreversecontrolTxMACS2STARRENH_indivuallyrmDupat75thpercentile021623_peak_53219	548	.	5.02118	57.9005	54.8663	276
chr11	15096278	15096622	CALLNREreversecontrolTxMACS2STARRENH_indivuallyrmDupat75thpercentile021623_peak_53229	520	.	2.00593	55.0224	52.0494	328
chr11	15671680	15671882	CALLNREreversecontrolTxMACS2STARRENH_indivuallyrmDupat75thpercentile021623_peak_53301	297	.	3.01886	32.1459	29.7481	78
chr11	17007996	17008393	CALLNREreversecontrolTxMACS2STARRENH_indivuallyrmDupat75thpercentile021623_peak_53459	281	.	2.39039	30.5265	28.1825	178
chr11	17373198	17373530	CALLNREreversecontrolTxMACS2STARRENH_indivuallyrmDupat75thpercentile021623_peak_53520	1327	.	5.93281	136.872	132.752	504
chr11	17373802	17373985	CALLNREreversecontrolTxMACS2STARRENH_indivuallyrmDupat75thpercentile021623_peak_53521	676	.	4.89172	70.9254	67.6194	72
chr11	17410843	17411355	CALLNREreversecontrolTxMACS2STARRENH_indivuallyrmDupat75thpercentile021623_peak_53530	299	.	2.84533	32.3328	29.933	287
chr11	17752702	17752970	CALLNREreversecontrolTxMACS2STARRENH_indivuallyrmDupat75thpercentile021623_peak_53588	475	.	6.54239	50.4156	47.5543	232
chr11	18343731	18344117	CALLNREreversecontrolTxMACS2STARRENH_indivuallyrmDupat75thpercentile021623_peak_53672	3894	.	2.69236	394.552	389.452	136
chr11	18416099	18416384	CALLNREreversecontrolTxMACS2STARRENH_indivuallyrmDupat75thpercentile021623_peak_53683	548	.	1.70746	57.8647	54.8308	10
chr11	18417448	18417953	CALLNREreversecontrolTxMACS2STARRENH_indivuallyrmDupat75thpercentile021623_peak_53685	2941	.	3.01048	298.99	294.175	288
chr11	18494994	18495157	CALLNREreversecontrolTxMACS2STARRENH_indivuallyrmDupat75thpercentile021623_peak_53696	1027	.	19.4104	106.614	102.771	109
chr11	18548108	18548772	CALLNREreversecontrolTxMACS2STARRENH_indivuallyrmDupat75thpercentile021623_peak_53709	1036	.	1.88532	107.497	103.643	377
chr11	18639463	18639838	CALLNREreversecontrolTxMACS2STARRENH_indivuallyrmDupat75thpercentile021623_peak_53721	401	.	2.59395	42.8555	40.1674	305
chr11	18743073	18743728	CALLNREreversecontrolTxMACS2STARRENH_indivuallyrmDupat75thpercentile021623_peak_53739	789	.	3.91396	82.4937	78.9756	246
chr11	20408726	20409028	CALLNREreversecontrolTxMACS2STARRENH_indivuallyrmDupat75thpercentile021623_peak_53998	1125	.	1.72913	116.537	112.587	283
chr11	22850957	22851365	CALLNREreversecontrolTxMACS2STARRENH_indivuallyrmDupat75thpercentile021623_peak_54244	587	.	2.12743	61.9016	58.7694	237
chr11	27493044	27493228	CALLNREreversecontrolTxMACS2STARRENH_indivuallyrmDupat75thpercentile021623_peak_54718	1064	.	10.4483	110.317	106.429	184
chr11	27527881	27528308	CALLNREreversecontrolTxMACS2STARRENH_indivuallyrmDupat75thpercentile021623_peak_54726	317	.	1.48717	34.1782	31.7227	565
chr11	29805437	29805608	CALLNREreversecontrolTxMACS2STARRENH_indivuallyrmDupat75thpercentile021623_peak_54990	305	.	8.05124	32.9482	30.5233	222
chr11	30344500	30344959	CALLNREreversecontrolTxMACS2STARRENH_indivuallyrmDupat75thpercentile021623_peak_55062	3134	.	2.80935	318.305	313.43	123
chr11	32913662	32914083	CALLNREreversecontrolTxMACS2STARRENH_indivuallyrmDupat75thpercentile021623_peak_55378	400	.	3.44469	42.7465	40.0778	410
chr11	32915021	32915335	CALLNREreversecontrolTxMACS2STARRENH_indivuallyrmDupat75thpercentile021623_peak_55379	1587	.	12.4223	163.002	158.719	272
chr11	33026913	33027161	CALLNREreversecontrolTxMACS2STARRENH_indivuallyrmDupat75thpercentile021623_peak_55393	312	.	3.72195	33.6608	31.2289	238
chr11	33060828	33061383	CALLNREreversecontrolTxMACS2STARRENH_indivuallyrmDupat75thpercentile021623_peak_55399	1165	.	2.07282	120.539	116.551	26
chr11	33182796	33183318	CALLNREreversecontrolTxMACS2STARRENH_indivuallyrmDupat75thpercentile021623_peak_55419	912	.	2.1267	94.9432	91.2429	271
chr11	33722120	33722345	CALLNREreversecontrolTxMACS2STARRENH_indivuallyrmDupat75thpercentile021623_peak_55493	640	.	1.88037	67.2461	64.0121	124
chr11	34074801	34074968	CALLNREreversecontrolTxMACS2STARRENH_indivuallyrmDupat75thpercentile021623_peak_55538	315	.	2.06257	33.9528	31.5086	81
chr11	34126691	34127582	CALLNREreversecontrolTxMACS2STARRENH_indivuallyrmDupat75thpercentile021623_peak_55546	529	.	1.626	55.914	52.9145	926
chr11	34380823	34381025	CALLNREreversecontrolTxMACS2STARRENH_indivuallyrmDupat75thpercentile021623_peak_55611	305	.	2.23296	33.0006	30.5753	285
chr11	35327286	35327353	CALLNREreversecontrolTxMACS2STARRENH_indivuallyrmDupat75thpercentile021623_peak_55768	446	.	4.28671	47.4022	44.6028	357
chr11	35364642	35365082	CALLNREreversecontrolTxMACS2STARRENH_indivuallyrmDupat75thpercentile021623_peak_55775	854	.	3.27701	89.0947	85.4841	415
chr11	36399125	36399661	CALLNREreversecontrolTxMACS2STARRENH_indivuallyrmDupat75thpercentile021623_peak_55939	315	.	2.79846	34.027	31.5728	58
chr11	36531567	36532079	CALLNREreversecontrolTxMACS2STARRENH_indivuallyrmDupat75thpercentile021623_peak_55973	1114	.	2.14809	115.382	111.443	232
chr11	43119887	43120143	CALLNREreversecontrolTxMACS2STARRENH_indivuallyrmDupat75thpercentile021623_peak_56593	1362	.	24.9287	140.405	136.257	500
chr11	44618341	44618644	CALLNREreversecontrolTxMACS2STARRENH_indivuallyrmDupat75thpercentile021623_peak_56791	453	.	1.72788	48.1332	45.3276	273
chr11	44633500	44633759	CALLNREreversecontrolTxMACS2STARRENH_indivuallyrmDupat75thpercentile021623_peak_56798	510	.	2.64959	53.9801	51.0341	110
chr11	44769232	44769476	CALLNREreversecontrolTxMACS2STARRENH_indivuallyrmDupat75thpercentile021623_peak_56826	1180	.	12.7962	122.023	118.023	320
chr11	44958120	44958373	CALLNREreversecontrolTxMACS2STARRENH_indivuallyrmDupat75thpercentile021623_peak_56869	332	.	2.96607	35.7645	33.2749	173
chr11	45792725	45793714	CALLNREreversecontrolTxMACS2STARRENH_indivuallyrmDupat75thpercentile021623_peak_57016	822	.	3.18497	85.7947	82.2297	449
chr11	45986558	45986865	CALLNREreversecontrolTxMACS2STARRENH_indivuallyrmDupat75thpercentile021623_peak_57052	1002	.	8.60717	104.057	100.244	286
chr11	46142618	46142999	CALLNREreversecontrolTxMACS2STARRENH_indivuallyrmDupat75thpercentile021623_peak_57078	523	.	2.84998	55.3578	52.3819	574
chr11	46550796	46551084	CALLNREreversecontrolTxMACS2STARRENH_indivuallyrmDupat75thpercentile021623_peak_57152	347	.	2.54483	37.2823	34.7406	239
chr11	46639258	46639518	CALLNREreversecontrolTxMACS2STARRENH_indivuallyrmDupat75thpercentile021623_peak_57170	523	.	3.09566	55.292	52.3167	62
chr11	47208060	47208472	CALLNREreversecontrolTxMACS2STARRENH_indivuallyrmDupat75thpercentile021623_peak_57266	308	.	2.81044	33.2396	30.8119	282
chr11	47236408	47236878	CALLNREreversecontrolTxMACS2STARRENH_indivuallyrmDupat75thpercentile021623_peak_57269	281	.	1.38923	30.4668	28.1231	129
chr11	47290504	47291106	CALLNREreversecontrolTxMACS2STARRENH_indivuallyrmDupat75thpercentile021623_peak_57282	1685	.	3.3817	172.855	168.519	274
chr11	47956167	47956433	CALLNREreversecontrolTxMACS2STARRENH_indivuallyrmDupat75thpercentile021623_peak_57450	387	.	4.82867	41.4006	38.7633	43
chr11	48212544	48213064	CALLNREreversecontrolTxMACS2STARRENH_indivuallyrmDupat75thpercentile021623_peak_57496	1195	.	4.10105	123.576	119.566	147
chr11	57244168	57244649	CALLNREreversecontrolTxMACS2STARRENH_indivuallyrmDupat75thpercentile021623_peak_58030	433	.	3.64167	46.1408	43.3886	432
chr11	57333566	57333872	CALLNREreversecontrolTxMACS2STARRENH_indivuallyrmDupat75thpercentile021623_peak_58049	883	.	3.63082	91.9903	88.328	170
chr11	57334902	57335125	CALLNREreversecontrolTxMACS2STARRENH_indivuallyrmDupat75thpercentile021623_peak_58050	650	.	3.52862	68.3033	65.0472	444
chr11	57335395	57335870	CALLNREreversecontrolTxMACS2STARRENH_indivuallyrmDupat75thpercentile021623_peak_58051	412	.	1.75521	43.9204	41.2164	352
chr11	57424980	57425236	CALLNREreversecontrolTxMACS2STARRENH_indivuallyrmDupat75thpercentile021623_peak_58065	336	.	1.29316	36.1852	33.6731	167
chr11	57568339	57568602	CALLNREreversecontrolTxMACS2STARRENH_indivuallyrmDupat75thpercentile021623_peak_58085	453	.	3.34245	48.1356	45.3299	153
chr11	58341054	58341317	CALLNREreversecontrolTxMACS2STARRENH_indivuallyrmDupat75thpercentile021623_peak_58171	460	.	2.43314	48.8771	46.047	112
chr11	58869845	58870147	CALLNREreversecontrolTxMACS2STARRENH_indivuallyrmDupat75thpercentile021623_peak_58237	310	.	2.09986	33.5009	31.0709	227
chr11	58939127	58939473	CALLNREreversecontrolTxMACS2STARRENH_indivuallyrmDupat75thpercentile021623_peak_58243	582	.	1.93007	61.3679	58.256	36
chr11	58967601	58967762	CALLNREreversecontrolTxMACS2STARRENH_indivuallyrmDupat75thpercentile021623_peak_58248	457	.	3.53841	48.5466	45.7343	34
chr11	59304816	59305218	CALLNREreversecontrolTxMACS2STARRENH_indivuallyrmDupat75thpercentile021623_peak_58285	573	.	4.67078	60.4552	57.367	32
chr11	59333452	59333902	CALLNREreversecontrolTxMACS2STARRENH_indivuallyrmDupat75thpercentile021623_peak_58292	724	.	4.28034	75.7913	72.4034	203
chr11	59383383	59383859	CALLNREreversecontrolTxMACS2STARRENH_indivuallyrmDupat75thpercentile021623_peak_58302	1438	.	1.55664	148.034	143.838	118
chr11	59436601	59437023	CALLNREreversecontrolTxMACS2STARRENH_indivuallyrmDupat75thpercentile021623_peak_58311	468	.	1.3821	49.6418	46.8051	114
chr11	60214107	60214510	CALLNREreversecontrolTxMACS2STARRENH_indivuallyrmDupat75thpercentile021623_peak_58403	551	.	5.43124	58.1663	55.113	159
chr11	60681320	60681732	CALLNREreversecontrolTxMACS2STARRENH_indivuallyrmDupat75thpercentile021623_peak_58474	687	.	1.62951	72.0476	68.7152	36
chr11	60692472	60692719	CALLNREreversecontrolTxMACS2STARRENH_indivuallyrmDupat75thpercentile021623_peak_58477	445	.	11.6973	47.3936	44.5942	176
chr11	60789218	60789514	CALLNREreversecontrolTxMACS2STARRENH_indivuallyrmDupat75thpercentile021623_peak_58503	770	.	1.84794	80.496	77.0193	119
chr11	60850609	60851501	CALLNREreversecontrolTxMACS2STARRENH_indivuallyrmDupat75thpercentile021623_peak_58520	384	.	1.85126	41.0546	38.4202	811
chr11	61129350	61129800	CALLNREreversecontrolTxMACS2STARRENH_indivuallyrmDupat75thpercentile021623_peak_58567	3034	.	2.71148	308.339	303.493	288
chr11	61159814	61160541	CALLNREreversecontrolTxMACS2STARRENH_indivuallyrmDupat75thpercentile021623_peak_58575	652	.	4.81553	68.4655	65.2074	373
chr11	61560076	61560419	CALLNREreversecontrolTxMACS2STARRENH_indivuallyrmDupat75thpercentile021623_peak_58652	2198	.	2.63177	224.417	219.854	253
chr11	61666438	61666890	CALLNREreversecontrolTxMACS2STARRENH_indivuallyrmDupat75thpercentile021623_peak_58672	316	.	2.0476	34.0854	31.6306	369
chr11	61872624	61872875	CALLNREreversecontrolTxMACS2STARRENH_indivuallyrmDupat75thpercentile021623_peak_58706	480	.	4.4505	50.9156	48.0356	235
chr11	62078565	62079053	CALLNREreversecontrolTxMACS2STARRENH_indivuallyrmDupat75thpercentile021623_peak_58735	298	.	2.39886	32.2661	29.8672	319
chr11	62192177	62192454	CALLNREreversecontrolTxMACS2STARRENH_indivuallyrmDupat75thpercentile021623_peak_58756	510	.	2.85721	54.0119	51.0657	200
chr11	62308824	62308916	CALLNREreversecontrolTxMACS2STARRENH_indivuallyrmDupat75thpercentile021623_peak_58783	419	.	2.7857	44.6638	41.942	197
chr11	62310431	62310650	CALLNREreversecontrolTxMACS2STARRENH_indivuallyrmDupat75thpercentile021623_peak_58784	1372	.	5.0724	141.363	137.209	139
chr11	62358964	62359593	CALLNREreversecontrolTxMACS2STARRENH_indivuallyrmDupat75thpercentile021623_peak_58794	2675	.	2.13606	272.301	267.57	187
chr11	62420788	62421246	CALLNREreversecontrolTxMACS2STARRENH_indivuallyrmDupat75thpercentile021623_peak_58801	1755	.	6.32735	179.933	175.564	273
chr11	62446305	62446700	CALLNREreversecontrolTxMACS2STARRENH_indivuallyrmDupat75thpercentile021623_peak_58809	334	.	1.98421	35.9374	33.4462	332
chr11	62462121	62462393	CALLNREreversecontrolTxMACS2STARRENH_indivuallyrmDupat75thpercentile021623_peak_58811	781	.	9.7734	81.6149	78.1153	508
chr11	62476592	62477343	CALLNREreversecontrolTxMACS2STARRENH_indivuallyrmDupat75thpercentile021623_peak_58812	2106	.	2.19406	215.141	210.612	585
chr11	62648124	62649005	CALLNREreversecontrolTxMACS2STARRENH_indivuallyrmDupat75thpercentile021623_peak_58836	947	.	2.22649	98.5034	94.7629	1082
chr11	63753426	63753839	CALLNREreversecontrolTxMACS2STARRENH_indivuallyrmDupat75thpercentile021623_peak_58984	444	.	1.76269	47.262	44.4814	388
chr11	63913718	63913966	CALLNREreversecontrolTxMACS2STARRENH_indivuallyrmDupat75thpercentile021623_peak_59024	572	.	9.57593	60.3743	57.2871	259
chr11	63993670	63994004	CALLNREreversecontrolTxMACS2STARRENH_indivuallyrmDupat75thpercentile021623_peak_59037	290	.	1.52011	31.3915	29.0201	79
chr11	64018669	64018803	CALLNREreversecontrolTxMACS2STARRENH_indivuallyrmDupat75thpercentile021623_peak_59041	324	.	2.70427	34.8885	32.426	220
chr11	64037190	64037869	CALLNREreversecontrolTxMACS2STARRENH_indivuallyrmDupat75thpercentile021623_peak_59047	454	.	1.40988	48.2794	45.4723	274
chr11	64072559	64072741	CALLNREreversecontrolTxMACS2STARRENH_indivuallyrmDupat75thpercentile021623_peak_59056	545	.	1.42881	57.5663	54.5348	97
chr11	64085146	64085512	CALLNREreversecontrolTxMACS2STARRENH_indivuallyrmDupat75thpercentile021623_peak_59058	2461	.	2.54533	250.821	246.157	40
chr11	64490827	64491173	CALLNREreversecontrolTxMACS2STARRENH_indivuallyrmDupat75thpercentile021623_peak_59122	503	.	2.19119	53.249	50.3273	254
chr11	64511008	64511550	CALLNREreversecontrolTxMACS2STARRENH_indivuallyrmDupat75thpercentile021623_peak_59125	742	.	2.03998	77.6346	74.2085	467
chr11	64512824	64513516	CALLNREreversecontrolTxMACS2STARRENH_indivuallyrmDupat75thpercentile021623_peak_59126	1513	.	2.86425	155.57	151.329	435
chr11	64546078	64546573	CALLNREreversecontrolTxMACS2STARRENH_indivuallyrmDupat75thpercentile021623_peak_59132	826	.	1.41812	86.2413	82.6729	285
chr11	64570114	64570330	CALLNREreversecontrolTxMACS2STARRENH_indivuallyrmDupat75thpercentile021623_peak_59138	284	.	2.73449	30.825	28.4598	190
chr11	64578056	64578490	CALLNREreversecontrolTxMACS2STARRENH_indivuallyrmDupat75thpercentile021623_peak_59139	446	.	1.59004	47.4375	44.6378	45
chr11	64626218	64626694	CALLNREreversecontrolTxMACS2STARRENH_indivuallyrmDupat75thpercentile021623_peak_59148	280	.	1.91094	30.4221	28.0789	244
chr11	64691745	64692080	CALLNREreversecontrolTxMACS2STARRENH_indivuallyrmDupat75thpercentile021623_peak_59156	315	.	1.47021	33.9658	31.5123	331
chr11	64739229	64739615	CALLNREreversecontrolTxMACS2STARRENH_indivuallyrmDupat75thpercentile021623_peak_59165	701	.	3.50035	73.4595	70.1027	143
chr11	64781108	64781483	CALLNREreversecontrolTxMACS2STARRENH_indivuallyrmDupat75thpercentile021623_peak_59176	429	.	1.57622	45.7228	42.9747	76
chr11	64808397	64808581	CALLNREreversecontrolTxMACS2STARRENH_indivuallyrmDupat75thpercentile021623_peak_59178	564	.	1.50115	59.5572	56.4772	126
chr11	64902010	64902604	CALLNREreversecontrolTxMACS2STARRENH_indivuallyrmDupat75thpercentile021623_peak_59196	3263	.	2.9364	331.243	326.331	279
chr11	64948447	64948776	CALLNREreversecontrolTxMACS2STARRENH_indivuallyrmDupat75thpercentile021623_peak_59202	611	.	3.72814	64.3034	61.1379	272
chr11	64993268	64993493	CALLNREreversecontrolTxMACS2STARRENH_indivuallyrmDupat75thpercentile021623_peak_59213	331	.	4.97287	35.5956	33.1073	380
chr11	65284194	65284378	CALLNREreversecontrolTxMACS2STARRENH_indivuallyrmDupat75thpercentile021623_peak_59264	379	.	8.2618	40.5281	37.9075	112
chr11	65292071	65292292	CALLNREreversecontrolTxMACS2STARRENH_indivuallyrmDupat75thpercentile021623_peak_59266	998	.	5.64295	103.684	99.8739	398
chr11	65292711	65292776	CALLNREreversecontrolTxMACS2STARRENH_indivuallyrmDupat75thpercentile021623_peak_59267	558	.	4.89646	58.9079	55.8491	445
chr11	65307735	65308115	CALLNREreversecontrolTxMACS2STARRENH_indivuallyrmDupat75thpercentile021623_peak_59269	362	.	1.70823	38.8625	36.2871	100
chr11	65337259	65337984	CALLNREreversecontrolTxMACS2STARRENH_indivuallyrmDupat75thpercentile021623_peak_59275	1193	.	1.59311	123.361	119.351	576
chr11	65381698	65381969	CALLNREreversecontrolTxMACS2STARRENH_indivuallyrmDupat75thpercentile021623_peak_59281	466	.	1.49432	49.5326	46.6966	171
chr11	65420080	65420549	CALLNREreversecontrolTxMACS2STARRENH_indivuallyrmDupat75thpercentile021623_peak_59292	446	.	1.64671	47.4181	44.6185	381
chr11	65488051	65488319	CALLNREreversecontrolTxMACS2STARRENH_indivuallyrmDupat75thpercentile021623_peak_59304	670	.	2.21521	70.3402	67.053	209
chr11	65547583	65547946	CALLNREreversecontrolTxMACS2STARRENH_indivuallyrmDupat75thpercentile021623_peak_59310	695	.	4.25616	72.9394	69.6	599
chr11	65625658	65625865	CALLNREreversecontrolTxMACS2STARRENH_indivuallyrmDupat75thpercentile021623_peak_59324	276	.	1.31368	30.013	27.6746	123
chr11	65640930	65641395	CALLNREreversecontrolTxMACS2STARRENH_indivuallyrmDupat75thpercentile021623_peak_59328	1102	.	1.96715	114.126	110.2	185
chr11	65667834	65668032	CALLNREreversecontrolTxMACS2STARRENH_indivuallyrmDupat75thpercentile021623_peak_59334	549	.	2.2695	57.9843	54.9492	25
chr11	65695412	65695841	CALLNREreversecontrolTxMACS2STARRENH_indivuallyrmDupat75thpercentile021623_peak_59339	303	.	2.17293	32.776	30.3716	401
chr11	65812628	65812903	CALLNREreversecontrolTxMACS2STARRENH_indivuallyrmDupat75thpercentile021623_peak_59370	1096	.	6.29301	113.556	109.635	187
chr11	66138699	66139020	CALLNREreversecontrolTxMACS2STARRENH_indivuallyrmDupat75thpercentile021623_peak_59437	492	.	1.96562	52.1672	49.2557	219
chr11	66206251	66206677	CALLNREreversecontrolTxMACS2STARRENH_indivuallyrmDupat75thpercentile021623_peak_59446	279	.	1.35922	30.3277	27.9853	293
chr11	66233877	66234295	CALLNREreversecontrolTxMACS2STARRENH_indivuallyrmDupat75thpercentile021623_peak_59452	868	.	2.15964	90.4384	86.8062	374
chr11	66384091	66384297	CALLNREreversecontrolTxMACS2STARRENH_indivuallyrmDupat75thpercentile021623_peak_59484	325	.	1.40066	35.0191	32.5546	5
chr11	66623996	66624250	CALLNREreversecontrolTxMACS2STARRENH_indivuallyrmDupat75thpercentile021623_peak_59515	376	.	2.35704	40.2927	37.6852	92
chr11	67044865	67045139	CALLNREreversecontrolTxMACS2STARRENH_indivuallyrmDupat75thpercentile021623_peak_59597	278	.	1.44226	30.1642	27.8239	262
chr11	67084973	67085339	CALLNREreversecontrolTxMACS2STARRENH_indivuallyrmDupat75thpercentile021623_peak_59606	1062	.	1.94826	110.156	106.269	268
chr11	67195562	67195973	CALLNREreversecontrolTxMACS2STARRENH_indivuallyrmDupat75thpercentile021623_peak_59626	807	.	1.91977	84.3194	80.7766	302
chr11	67250494	67250949	CALLNREreversecontrolTxMACS2STARRENH_indivuallyrmDupat75thpercentile021623_peak_59639	757	.	1.58118	79.2315	75.7799	55
chr11	67273462	67273741	CALLNREreversecontrolTxMACS2STARRENH_indivuallyrmDupat75thpercentile021623_peak_59645	1718	.	3.91113	176.213	171.861	436
chr11	67407584	67407836	CALLNREreversecontrolTxMACS2STARRENH_indivuallyrmDupat75thpercentile021623_peak_59661	920	.	7.36087	95.7454	92.0392	67
chr11	67481448	67481611	CALLNREreversecontrolTxMACS2STARRENH_indivuallyrmDupat75thpercentile021623_peak_59674	978	.	6.4447	101.655	97.8683	213
chr11	67573040	67573393	CALLNREreversecontrolTxMACS2STARRENH_indivuallyrmDupat75thpercentile021623_peak_59688	953	.	1.53841	99.1364	95.3825	285
chr11	67651770	67652072	CALLNREreversecontrolTxMACS2STARRENH_indivuallyrmDupat75thpercentile021623_peak_59706	664	.	6.34993	69.7686	66.4856	377
chr11	68039518	68039997	CALLNREreversecontrolTxMACS2STARRENH_indivuallyrmDupat75thpercentile021623_peak_59758	630	.	1.78971	66.2302	63.0192	69
chr11	68227775	68228047	CALLNREreversecontrolTxMACS2STARRENH_indivuallyrmDupat75thpercentile021623_peak_59799	1254	.	2.25965	129.5	125.44	195
chr11	68606577	68607174	CALLNREreversecontrolTxMACS2STARRENH_indivuallyrmDupat75thpercentile021623_peak_59865	899	.	2.36839	93.6052	89.9232	332
chr11	68622761	68622955	CALLNREreversecontrolTxMACS2STARRENH_indivuallyrmDupat75thpercentile021623_peak_59869	625	.	9.86102	65.7996	62.5926	161
chr11	68823436	68823868	CALLNREreversecontrolTxMACS2STARRENH_indivuallyrmDupat75thpercentile021623_peak_59892	1098	.	6.55026	113.799	109.876	318
chr11	68831379	68831536	CALLNREreversecontrolTxMACS2STARRENH_indivuallyrmDupat75thpercentile021623_peak_59893	524	.	9.82462	55.4104	52.4342	123
chr11	69064671	69065353	CALLNREreversecontrolTxMACS2STARRENH_indivuallyrmDupat75thpercentile021623_peak_59949	714	.	3.44031	74.7893	71.4099	330
chr11	69373457	69373679	CALLNREreversecontrolTxMACS2STARRENH_indivuallyrmDupat75thpercentile021623_peak_59997	616	.	4.6082	64.8135	61.6292	149
chr11	70244087	70244438	CALLNREreversecontrolTxMACS2STARRENH_indivuallyrmDupat75thpercentile021623_peak_60136	388	.	4.107	41.4839	38.8459	746
chr11	71421504	71421673	CALLNREreversecontrolTxMACS2STARRENH_indivuallyrmDupat75thpercentile021623_peak_60331	506	.	12.5095	53.6066	50.6637	244
chr11	71497703	71498326	CALLNREreversecontrolTxMACS2STARRENH_indivuallyrmDupat75thpercentile021623_peak_60343	393	.	1.4064	42.0299	39.3683	348
chr11	71524626	71525018	CALLNREreversecontrolTxMACS2STARRENH_indivuallyrmDupat75thpercentile021623_peak_60347	2576	.	3.82265	262.321	257.618	235
chr11	71639729	71639959	CALLNREreversecontrolTxMACS2STARRENH_indivuallyrmDupat75thpercentile021623_peak_60371	1666	.	2.08219	170.93	166.604	35
chr11	71791625	71791816	CALLNREreversecontrolTxMACS2STARRENH_indivuallyrmDupat75thpercentile021623_peak_60397	542	.	1.33789	57.2631	54.2345	104
chr11	71802437	71802732	CALLNREreversecontrolTxMACS2STARRENH_indivuallyrmDupat75thpercentile021623_peak_60398	751	.	5.59902	78.6379	75.1909	178
chr11	71855050	71855306	CALLNREreversecontrolTxMACS2STARRENH_indivuallyrmDupat75thpercentile021623_peak_60406	368	.	4.68097	39.4656	36.8657	192
chr11	71934157	71934592	CALLNREreversecontrolTxMACS2STARRENH_indivuallyrmDupat75thpercentile021623_peak_60416	863	.	2.1015	89.9551	86.3264	199
chr11	72044834	72044996	CALLNREreversecontrolTxMACS2STARRENH_indivuallyrmDupat75thpercentile021623_peak_60438	377	.	2.95523	40.3589	37.7509	91
chr11	72504683	72505174	CALLNREreversecontrolTxMACS2STARRENH_indivuallyrmDupat75thpercentile021623_peak_60535	1897	.	2.07728	194.163	189.724	214
chr11	72525132	72525413	CALLNREreversecontrolTxMACS2STARRENH_indivuallyrmDupat75thpercentile021623_peak_60538	2082	.	3.14123	212.784	208.263	47
chr11	73490535	73490870	CALLNREreversecontrolTxMACS2STARRENH_indivuallyrmDupat75thpercentile021623_peak_60710	1922	.	1.88768	196.702	192.252	90
chr11	73691257	73691458	CALLNREreversecontrolTxMACS2STARRENH_indivuallyrmDupat75thpercentile021623_peak_60746	307	.	1.45646	33.2242	30.7966	25
chr11	73923939	73924112	CALLNREreversecontrolTxMACS2STARRENH_indivuallyrmDupat75thpercentile021623_peak_60774	599	.	14.1902	63.0909	59.9348	314
chr11	74099830	74100198	CALLNREreversecontrolTxMACS2STARRENH_indivuallyrmDupat75thpercentile021623_peak_60809	507	.	5.96337	53.6847	50.7411	130
chr11	74128447	74128621	CALLNREreversecontrolTxMACS2STARRENH_indivuallyrmDupat75thpercentile021623_peak_60811	287	.	3.04099	31.1434	28.7745	146
chr11	74303492	74303880	CALLNREreversecontrolTxMACS2STARRENH_indivuallyrmDupat75thpercentile021623_peak_60833	467	.	1.74154	49.598	46.7616	126
chr11	74699909	74700247	CALLNREreversecontrolTxMACS2STARRENH_indivuallyrmDupat75thpercentile021623_peak_60892	723	.	2.13279	75.7679	72.3803	59
chr11	74916184	74916394	CALLNREreversecontrolTxMACS2STARRENH_indivuallyrmDupat75thpercentile021623_peak_60922	321	.	6.13971	34.6082	32.1483	227
chr11	75061884	75062274	CALLNREreversecontrolTxMACS2STARRENH_indivuallyrmDupat75thpercentile021623_peak_60952	2548	.	8.76475	259.532	254.837	622
chr11	75273099	75273804	CALLNREreversecontrolTxMACS2STARRENH_indivuallyrmDupat75thpercentile021623_peak_60996	717	.	2.97355	75.101	71.7186	675
chr11	75417273	75417533	CALLNREreversecontrolTxMACS2STARRENH_indivuallyrmDupat75thpercentile021623_peak_61031	337	.	3.27133	36.2452	33.7326	314
chr11	75479279	75479727	CALLNREreversecontrolTxMACS2STARRENH_indivuallyrmDupat75thpercentile021623_peak_61038	1285	.	3.47989	132.67	128.586	264
chr11	75525891	75526162	CALLNREreversecontrolTxMACS2STARRENH_indivuallyrmDupat75thpercentile021623_peak_61048	650	.	1.40393	68.2786	65.0226	35
chr11	75920136	75920339	CALLNREreversecontrolTxMACS2STARRENH_indivuallyrmDupat75thpercentile021623_peak_61110	280	.	2.44854	30.3544	28.0118	42
chr11	76155733	76156092	CALLNREreversecontrolTxMACS2STARRENH_indivuallyrmDupat75thpercentile021623_peak_61146	5111	.	3.21503	516.592	511.179	175
chr11	76353472	76353636	CALLNREreversecontrolTxMACS2STARRENH_indivuallyrmDupat75thpercentile021623_peak_61187	345	.	3.2293	37.0796	34.5586	96
chr11	76510202	76510343	CALLNREreversecontrolTxMACS2STARRENH_indivuallyrmDupat75thpercentile021623_peak_61220	381	.	2.8069	40.807	38.1749	174
chr11	77116501	77116861	CALLNREreversecontrolTxMACS2STARRENH_indivuallyrmDupat75thpercentile021623_peak_61304	605	.	13.3532	63.702	60.5412	314
chr11	77348588	77348751	CALLNREreversecontrolTxMACS2STARRENH_indivuallyrmDupat75thpercentile021623_peak_61347	1053	.	2.3237	109.233	105.359	135
chr11	77913881	77914430	CALLNREreversecontrolTxMACS2STARRENH_indivuallyrmDupat75thpercentile021623_peak_61426	499	.	2.01764	52.8993	49.9806	325
chr11	78176258	78176712	CALLNREreversecontrolTxMACS2STARRENH_indivuallyrmDupat75thpercentile021623_peak_61463	756	.	6.20153	79.126	75.6751	352
chr11	82461907	82462182	CALLNREreversecontrolTxMACS2STARRENH_indivuallyrmDupat75thpercentile021623_peak_61945	299	.	3.62346	32.3238	29.924	257
chr11	82638436	82638725	CALLNREreversecontrolTxMACS2STARRENH_indivuallyrmDupat75thpercentile021623_peak_61973	378	.	2.7379	40.4891	37.8796	30
chr11	82671277	82671644	CALLNREreversecontrolTxMACS2STARRENH_indivuallyrmDupat75thpercentile021623_peak_61981	570	.	2.29397	60.1056	57.0207	95
chr11	82682556	82682898	CALLNREreversecontrolTxMACS2STARRENH_indivuallyrmDupat75thpercentile021623_peak_61984	859	.	4.51783	89.532	85.9066	178
chr11	82904429	82905392	CALLNREreversecontrolTxMACS2STARRENH_indivuallyrmDupat75thpercentile021623_peak_62034	1469	.	2.52745	151.131	146.918	311
chr11	82996782	82997510	CALLNREreversecontrolTxMACS2STARRENH_indivuallyrmDupat75thpercentile021623_peak_62046	1335	.	1.59269	137.722	133.596	361
chr11	84431242	84431446	CALLNREreversecontrolTxMACS2STARRENH_indivuallyrmDupat75thpercentile021623_peak_62219	1139	.	15.5064	117.941	113.977	243
chr11	84432108	84432343	CALLNREreversecontrolTxMACS2STARRENH_indivuallyrmDupat75thpercentile021623_peak_62219	1139	.	15.5064	117.941	113.977	243
chr11	85375906	85376396	CALLNREreversecontrolTxMACS2STARRENH_indivuallyrmDupat75thpercentile021623_peak_62324	380	.	1.69746	40.6868	38.0558	246
chr11	85849932	85850375	CALLNREreversecontrolTxMACS2STARRENH_indivuallyrmDupat75thpercentile021623_peak_62410	609	.	6.11061	64.1509	60.9866	203
chr11	86013154	86013540	CALLNREreversecontrolTxMACS2STARRENH_indivuallyrmDupat75thpercentile021623_peak_62444	371	.	1.46071	39.7143	37.1124	62
chr11	86382997	86383162	CALLNREreversecontrolTxMACS2STARRENH_indivuallyrmDupat75thpercentile021623_peak_62496	312	.	4.07102	33.7015	31.2692	94
chr11	88035239	88035417	CALLNREreversecontrolTxMACS2STARRENH_indivuallyrmDupat75thpercentile021623_peak_62693	620	.	6.82868	65.2068	62.0196	107
chr11	88362288	88362454	CALLNREreversecontrolTxMACS2STARRENH_indivuallyrmDupat75thpercentile021623_peak_62745	776	.	16.8748	81.0967	77.6023	98
chr11	88422792	88422968	CALLNREreversecontrolTxMACS2STARRENH_indivuallyrmDupat75thpercentile021623_peak_62750	339	.	7.72422	36.5089	33.9935	127
chr11	89597648	89597830	CALLNREreversecontrolTxMACS2STARRENH_indivuallyrmDupat75thpercentile021623_peak_62879	342	.	5.82892	36.7495	34.2316	98
chr11	89956022	89956582	CALLNREreversecontrolTxMACS2STARRENH_indivuallyrmDupat75thpercentile021623_peak_62909	352	.	1.51747	37.8395	35.2925	312
chr11	89973572	89973861	CALLNREreversecontrolTxMACS2STARRENH_indivuallyrmDupat75thpercentile021623_peak_62913	281	.	4.3514	30.4524	28.1088	171
chr11	89984300	89984545	CALLNREreversecontrolTxMACS2STARRENH_indivuallyrmDupat75thpercentile021623_peak_62914	570	.	12.8502	60.1269	57.0418	232
chr11	92930664	92930915	CALLNREreversecontrolTxMACS2STARRENH_indivuallyrmDupat75thpercentile021623_peak_63222	361	.	1.62107	38.7099	36.1361	28
chr11	93254337	93254587	CALLNREreversecontrolTxMACS2STARRENH_indivuallyrmDupat75thpercentile021623_peak_63260	599	.	12.0088	63.0802	59.9348	159
chr11	93517138	93517743	CALLNREreversecontrolTxMACS2STARRENH_indivuallyrmDupat75thpercentile021623_peak_63301	443	.	1.50779	47.1193	44.3403	281
chr11	94227118	94227398	CALLNREreversecontrolTxMACS2STARRENH_indivuallyrmDupat75thpercentile021623_peak_63407	538	.	1.44463	56.8981	53.8897	19
chr11	94706502	94706848	CALLNREreversecontrolTxMACS2STARRENH_indivuallyrmDupat75thpercentile021623_peak_63488	428	.	1.57179	45.6386	42.891	320
chr11	94884516	94884889	CALLNREreversecontrolTxMACS2STARRENH_indivuallyrmDupat75thpercentile021623_peak_63517	621	.	1.54841	65.2927	62.1048	249
chr11	94886310	94886495	CALLNREreversecontrolTxMACS2STARRENH_indivuallyrmDupat75thpercentile021623_peak_63518	391	.	2.87863	41.7644	39.1051	197
chr11	94964471	94964645	CALLNREreversecontrolTxMACS2STARRENH_indivuallyrmDupat75thpercentile021623_peak_63529	893	.	1.38021	93.0615	89.3912	84
chr11	95422037	95422396	CALLNREreversecontrolTxMACS2STARRENH_indivuallyrmDupat75thpercentile021623_peak_63606	277	.	1.61403	30.0526	27.7135	190
chr11	95523716	95523887	CALLNREreversecontrolTxMACS2STARRENH_indivuallyrmDupat75thpercentile021623_peak_63623	404	.	1.73971	43.1497	40.4591	99
chr11	95890169	95890440	CALLNREreversecontrolTxMACS2STARRENH_indivuallyrmDupat75thpercentile021623_peak_63687	466	.	5.49294	49.5136	46.6777	162
chr11	96122753	96123391	CALLNREreversecontrolTxMACS2STARRENH_indivuallyrmDupat75thpercentile021623_peak_63761	706	.	1.60926	74.0288	70.6673	288
chr11	101785615	101785931	CALLNREreversecontrolTxMACS2STARRENH_indivuallyrmDupat75thpercentile021623_peak_64345	910	.	1.57038	94.7675	91.0684	176
chr11	101918064	101918553	CALLNREreversecontrolTxMACS2STARRENH_indivuallyrmDupat75thpercentile021623_peak_64362	551	.	5.25015	58.2066	55.1531	222
chr11	102164706	102164988	CALLNREreversecontrolTxMACS2STARRENH_indivuallyrmDupat75thpercentile021623_peak_64392	415	.	5.68666	44.3183	41.5991	215
chr11	102177516	102177907	CALLNREreversecontrolTxMACS2STARRENH_indivuallyrmDupat75thpercentile021623_peak_64396	560	.	2.90269	59.1244	56.0635	169
chr11	102300519	102300776	CALLNREreversecontrolTxMACS2STARRENH_indivuallyrmDupat75thpercentile021623_peak_64432	307	.	3.38023	33.1675	30.7404	118
chr11	102906829	102907118	CALLNREreversecontrolTxMACS2STARRENH_indivuallyrmDupat75thpercentile021623_peak_64521	304	.	2.07231	32.8557	30.4506	85
chr11	103609835	103610389	CALLNREreversecontrolTxMACS2STARRENH_indivuallyrmDupat75thpercentile021623_peak_64617	485	.	2.49786	51.4834	48.5948	244
chr11	107799180	107799400	CALLNREreversecontrolTxMACS2STARRENH_indivuallyrmDupat75thpercentile021623_peak_65153	372	.	3.08215	39.82	37.2167	14
chr11	107940825	107941139	CALLNREreversecontrolTxMACS2STARRENH_indivuallyrmDupat75thpercentile021623_peak_65179	313	.	2.60319	33.7435	31.3109	370
chr11	108093362	108093914	CALLNREreversecontrolTxMACS2STARRENH_indivuallyrmDupat75thpercentile021623_peak_65211	519	.	1.3551	54.879	51.9071	339
chr11	108337933	108338359	CALLNREreversecontrolTxMACS2STARRENH_indivuallyrmDupat75thpercentile021623_peak_65252	529	.	1.38782	55.9124	52.913	293
chr11	110079785	110080249	CALLNREreversecontrolTxMACS2STARRENH_indivuallyrmDupat75thpercentile021623_peak_65450	885	.	3.57739	92.2009	88.5374	67
chr11	111399141	111399566	CALLNREreversecontrolTxMACS2STARRENH_indivuallyrmDupat75thpercentile021623_peak_65634	382	.	4.41772	40.8912	38.2585	101
chr11	111944730	111945091	CALLNREreversecontrolTxMACS2STARRENH_indivuallyrmDupat75thpercentile021623_peak_65715	3070	.	7.56956	311.921	307.065	104
chr11	111957265	111957822	CALLNREreversecontrolTxMACS2STARRENH_indivuallyrmDupat75thpercentile021623_peak_65717	648	.	1.96833	68.0974	64.8559	304
chr11	112168139	112168350	CALLNREreversecontrolTxMACS2STARRENH_indivuallyrmDupat75thpercentile021623_peak_65747	682	.	9.3285	71.532	68.2215	241
chr11	112845179	112845555	CALLNREreversecontrolTxMACS2STARRENH_indivuallyrmDupat75thpercentile021623_peak_65844	527	.	13.0396	55.7123	52.7144	112
chr11	114051218	114051405	CALLNREreversecontrolTxMACS2STARRENH_indivuallyrmDupat75thpercentile021623_peak_66038	740	.	7.54244	77.4691	74.044	236
chr11	115065238	115065504	CALLNREreversecontrolTxMACS2STARRENH_indivuallyrmDupat75thpercentile021623_peak_66165	358	.	8.7564	38.3792	35.8082	528
chr11	115375556	115375736	CALLNREreversecontrolTxMACS2STARRENH_indivuallyrmDupat75thpercentile021623_peak_66195	314	.	3.9211	33.9135	31.4792	166
chr11	116800667	116801021	CALLNREreversecontrolTxMACS2STARRENH_indivuallyrmDupat75thpercentile021623_peak_66407	584	.	3.77027	61.5796	58.4661	97
chr11	117101328	117101672	CALLNREreversecontrolTxMACS2STARRENH_indivuallyrmDupat75thpercentile021623_peak_66467	777	.	4.95516	81.2648	77.7689	469
chr11	117822038	117822225	CALLNREreversecontrolTxMACS2STARRENH_indivuallyrmDupat75thpercentile021623_peak_66595	373	.	2.40659	39.9094	37.3054	62
chr11	117848609	117848804	CALLNREreversecontrolTxMACS2STARRENH_indivuallyrmDupat75thpercentile021623_peak_66600	655	.	9.25161	68.8132	65.5528	261
chr11	117886219	117886392	CALLNREreversecontrolTxMACS2STARRENH_indivuallyrmDupat75thpercentile021623_peak_66612	416	.	4.28683	44.3994	41.6795	215
chr11	118122664	118123415	CALLNREreversecontrolTxMACS2STARRENH_indivuallyrmDupat75thpercentile021623_peak_66655	2848	.	8.30073	289.591	284.806	226
chr11	118134802	118135218	CALLNREreversecontrolTxMACS2STARRENH_indivuallyrmDupat75thpercentile021623_peak_66658	465	.	3.40707	49.3846	46.5502	589
chr11	118175433	118175982	CALLNREreversecontrolTxMACS2STARRENH_indivuallyrmDupat75thpercentile021623_peak_66666	1736	.	5.08908	177.987	173.626	189
chr11	118271841	118272568	CALLNREreversecontrolTxMACS2STARRENH_indivuallyrmDupat75thpercentile021623_peak_66681	638	.	2.04465	67.0359	63.8039	498
chr11	118401965	118402507	CALLNREreversecontrolTxMACS2STARRENH_indivuallyrmDupat75thpercentile021623_peak_66709	491	.	3.2713	52.0968	49.1963	328
chr11	118693139	118693488	CALLNREreversecontrolTxMACS2STARRENH_indivuallyrmDupat75thpercentile021623_peak_66763	470	.	7.65546	49.9391	47.0824	279
chr11	118798967	118799423	CALLNREreversecontrolTxMACS2STARRENH_indivuallyrmDupat75thpercentile021623_peak_66793	1051	.	1.74399	109.024	105.151	77
chr11	118800736	118801075	CALLNREreversecontrolTxMACS2STARRENH_indivuallyrmDupat75thpercentile021623_peak_66794	436	.	2.26381	46.3929	43.6206	106
chr11	118868484	118868802	CALLNREreversecontrolTxMACS2STARRENH_indivuallyrmDupat75thpercentile021623_peak_66807	932	.	2.06517	96.9531	93.2297	251
chr11	118938168	118938531	CALLNREreversecontrolTxMACS2STARRENH_indivuallyrmDupat75thpercentile021623_peak_66822	494	.	1.50755	52.3338	49.4207	257
chr11	118955573	118955867	CALLNREreversecontrolTxMACS2STARRENH_indivuallyrmDupat75thpercentile021623_peak_66825	385	.	1.4809	41.21	38.5739	46
chr11	118972563	118972878	CALLNREreversecontrolTxMACS2STARRENH_indivuallyrmDupat75thpercentile021623_peak_66827	1502	.	2.2211	154.467	150.232	277
chr11	119134343	119134501	CALLNREreversecontrolTxMACS2STARRENH_indivuallyrmDupat75thpercentile021623_peak_66862	303	.	3.3828	32.7513	30.3476	68
chr11	119186057	119186405	CALLNREreversecontrolTxMACS2STARRENH_indivuallyrmDupat75thpercentile021623_peak_66870	304	.	2.24683	32.8763	30.4709	138
chr11	119227087	119227627	CALLNREreversecontrolTxMACS2STARRENH_indivuallyrmDupat75thpercentile021623_peak_66883	465	.	2.77394	49.3414	46.5074	656
chr11	120207632	120207801	CALLNREreversecontrolTxMACS2STARRENH_indivuallyrmDupat75thpercentile021623_peak_67035	432	.	5.75431	45.9944	43.244	160
chr11	121287947	121288194	CALLNREreversecontrolTxMACS2STARRENH_indivuallyrmDupat75thpercentile021623_peak_67192	948	.	5.64503	98.5823	94.8411	106
chr11	121323287	121323635	CALLNREreversecontrolTxMACS2STARRENH_indivuallyrmDupat75thpercentile021623_peak_67199	735	.	2.58284	76.9596	73.5519	124
chr11	121335050	121335493	CALLNREreversecontrolTxMACS2STARRENH_indivuallyrmDupat75thpercentile021623_peak_67201	524	.	2.27425	55.3896	52.4135	465
chr11	121526297	121526911	CALLNREreversecontrolTxMACS2STARRENH_indivuallyrmDupat75thpercentile021623_peak_67243	677	.	3.12993	71.0322	67.7254	464
chr11	122526137	122526579	CALLNREreversecontrolTxMACS2STARRENH_indivuallyrmDupat75thpercentile021623_peak_67335	330	.	2.45504	35.5794	33.0911	317
chr11	122588098	122588371	CALLNREreversecontrolTxMACS2STARRENH_indivuallyrmDupat75thpercentile021623_peak_67355	838	.	5.52586	87.3939	83.8051	287
chr11	123132328	123132631	CALLNREreversecontrolTxMACS2STARRENH_indivuallyrmDupat75thpercentile021623_peak_67441	487	.	4.00017	51.64	48.7505	398
chr11	124610391	124610668	CALLNREreversecontrolTxMACS2STARRENH_indivuallyrmDupat75thpercentile021623_peak_67619	335	.	2.32223	36.0123	33.5206	241
chr11	124628331	124628629	CALLNREreversecontrolTxMACS2STARRENH_indivuallyrmDupat75thpercentile021623_peak_67624	461	.	2.33221	48.9557	46.1245	138
chr11	124746350	124746620	CALLNREreversecontrolTxMACS2STARRENH_indivuallyrmDupat75thpercentile021623_peak_67644	369	.	1.58832	39.544	36.9435	6
chr11	125011602	125011757	CALLNREreversecontrolTxMACS2STARRENH_indivuallyrmDupat75thpercentile021623_peak_67676	397	.	5.46825	42.3923	39.7272	103
chr11	125495417	125495910	CALLNREreversecontrolTxMACS2STARRENH_indivuallyrmDupat75thpercentile021623_peak_67760	299	.	1.57227	32.3121	29.9126	182
chr11	125757329	125757642	CALLNREreversecontrolTxMACS2STARRENH_indivuallyrmDupat75thpercentile021623_peak_67786	642	.	1.60384	67.4804	64.244	162
chr11	126174037	126174425	CALLNREreversecontrolTxMACS2STARRENH_indivuallyrmDupat75thpercentile021623_peak_67843	367	.	2.22521	39.2933	36.714	134
chr11	126225203	126225426	CALLNREreversecontrolTxMACS2STARRENH_indivuallyrmDupat75thpercentile021623_peak_67856	282	.	1.80156	30.5723	28.2277	245
chr11	126312921	126313097	CALLNREreversecontrolTxMACS2STARRENH_indivuallyrmDupat75thpercentile021623_peak_67871	476	.	11.3852	50.4981	47.6361	384
chr11	127924408	127924684	CALLNREreversecontrolTxMACS2STARRENH_indivuallyrmDupat75thpercentile021623_peak_68066	395	.	2.96513	42.2307	39.5671	542
chr11	128027821	128028028	CALLNREreversecontrolTxMACS2STARRENH_indivuallyrmDupat75thpercentile021623_peak_68078	396	.	5.40796	42.3432	39.6784	40
chr11	128160226	128160660	CALLNREreversecontrolTxMACS2STARRENH_indivuallyrmDupat75thpercentile021623_peak_68100	390	.	2.15277	41.7083	39.0494	368
chr11	128352963	128353020	CALLNREreversecontrolTxMACS2STARRENH_indivuallyrmDupat75thpercentile021623_peak_68143	791	.	5.08873	82.6821	79.1622	527
chr11	128353388	128353593	CALLNREreversecontrolTxMACS2STARRENH_indivuallyrmDupat75thpercentile021623_peak_68143	791	.	5.08873	82.6821	79.1622	527
chr11	128563887	128564172	CALLNREreversecontrolTxMACS2STARRENH_indivuallyrmDupat75thpercentile021623_peak_68196	685	.	2.88899	71.8136	68.5006	76
chr11	128601026	128601230	CALLNREreversecontrolTxMACS2STARRENH_indivuallyrmDupat75thpercentile021623_peak_68206	308	.	2.49918	33.3179	30.8898	61
chr11	128710083	128710271	CALLNREreversecontrolTxMACS2STARRENH_indivuallyrmDupat75thpercentile021623_peak_68240	321	.	2.94569	34.6597	32.1993	137
chr11	128711432	128711605	CALLNREreversecontrolTxMACS2STARRENH_indivuallyrmDupat75thpercentile021623_peak_68242	902	.	8.88511	93.9805	90.2965	50
chr11	128729872	128730159	CALLNREreversecontrolTxMACS2STARRENH_indivuallyrmDupat75thpercentile021623_peak_68247	524	.	2.63105	55.4489	52.4724	18
chr11	128760626	128760854	CALLNREreversecontrolTxMACS2STARRENH_indivuallyrmDupat75thpercentile021623_peak_68254	368	.	10.355	39.4209	36.8213	896
chr11	129565637	129566165	CALLNREreversecontrolTxMACS2STARRENH_indivuallyrmDupat75thpercentile021623_peak_68332	915	.	3.39299	95.2331	91.5304	257
chr11	129872478	129873125	CALLNREreversecontrolTxMACS2STARRENH_indivuallyrmDupat75thpercentile021623_peak_68401	280	.	1.28727	30.3583	28.0157	592
chr11	130082784	130083217	CALLNREreversecontrolTxMACS2STARRENH_indivuallyrmDupat75thpercentile021623_peak_68440	1002	.	15.5512	104.027	100.215	332
chr11	130304500	130305055	CALLNREreversecontrolTxMACS2STARRENH_indivuallyrmDupat75thpercentile021623_peak_68483	2080	.	10.7058	212.572	208.053	104
chr11	130731949	130732280	CALLNREreversecontrolTxMACS2STARRENH_indivuallyrmDupat75thpercentile021623_peak_68545	1065	.	6.4704	110.435	106.546	61
chr12	719469	719826	CALLNREreversecontrolTxMACS2STARRENH_indivuallyrmDupat75thpercentile021623_peak_69163	458	.	4.80958	48.7058	45.8771	56
chr12	861768	861974	CALLNREreversecontrolTxMACS2STARRENH_indivuallyrmDupat75thpercentile021623_peak_69187	787	.	2.0135	82.2579	78.7539	28
chr12	1099744	1100039	CALLNREreversecontrolTxMACS2STARRENH_indivuallyrmDupat75thpercentile021623_peak_69240	394	.	3.0115	42.0894	39.4272	447
chr12	1692631	1692779	CALLNREreversecontrolTxMACS2STARRENH_indivuallyrmDupat75thpercentile021623_peak_69331	278	.	2.89825	30.232	27.8906	200
chr12	1702732	1703143	CALLNREreversecontrolTxMACS2STARRENH_indivuallyrmDupat75thpercentile021623_peak_69333	1180	.	3.95402	122.003	118.003	242
chr12	1714590	1714775	CALLNREreversecontrolTxMACS2STARRENH_indivuallyrmDupat75thpercentile021623_peak_69335	374	.	2.99467	40.0458	37.4407	48
chr12	2143901	2144285	CALLNREreversecontrolTxMACS2STARRENH_indivuallyrmDupat75thpercentile021623_peak_69408	411	.	2.60286	43.8576	41.1602	379
chr12	2921706	2922119	CALLNREreversecontrolTxMACS2STARRENH_indivuallyrmDupat75thpercentile021623_peak_69516	1082	.	1.51705	112.11	108.204	95
chr12	2955306	2955469	CALLNREreversecontrolTxMACS2STARRENH_indivuallyrmDupat75thpercentile021623_peak_69521	391	.	6.7906	41.7871	39.1275	245
chr12	2986596	2986835	CALLNREreversecontrolTxMACS2STARRENH_indivuallyrmDupat75thpercentile021623_peak_69528	330	.	2.3673	35.5498	33.062	49
chr12	4245097	4245472	CALLNREreversecontrolTxMACS2STARRENH_indivuallyrmDupat75thpercentile021623_peak_69750	286	.	2.72613	30.9938	28.6264	139
chr12	4647585	4647983	CALLNREreversecontrolTxMACS2STARRENH_indivuallyrmDupat75thpercentile021623_peak_69811	1002	.	1.82306	104.09	100.277	336
chr12	4676785	4677118	CALLNREreversecontrolTxMACS2STARRENH_indivuallyrmDupat75thpercentile021623_peak_69814	291	.	8.48691	31.5503	29.1775	507
chr12	4758010	4758534	CALLNREreversecontrolTxMACS2STARRENH_indivuallyrmDupat75thpercentile021623_peak_69825	874	.	2.50519	91.0503	87.405	296
chr12	6451002	6451312	CALLNREreversecontrolTxMACS2STARRENH_indivuallyrmDupat75thpercentile021623_peak_70088	1672	.	6.97276	171.578	167.249	344
chr12	6473156	6473399	CALLNREreversecontrolTxMACS2STARRENH_indivuallyrmDupat75thpercentile021623_peak_70095	504	.	3.88314	53.3617	50.4211	170
chr12	6644303	6644589	CALLNREreversecontrolTxMACS2STARRENH_indivuallyrmDupat75thpercentile021623_peak_70129	361	.	2.02583	38.7114	36.1376	122
chr12	6677065	6677442	CALLNREreversecontrolTxMACS2STARRENH_indivuallyrmDupat75thpercentile021623_peak_70138	1200	.	3.06573	124.104	120.09	280
chr12	6716366	6716645	CALLNREreversecontrolTxMACS2STARRENH_indivuallyrmDupat75thpercentile021623_peak_70147	306	.	2.08761	33.0499	30.6237	273
chr12	6798447	6798912	CALLNREreversecontrolTxMACS2STARRENH_indivuallyrmDupat75thpercentile021623_peak_70167	663	.	1.54371	69.648	66.366	293
chr12	6833101	6833352	CALLNREreversecontrolTxMACS2STARRENH_indivuallyrmDupat75thpercentile021623_peak_70176	1061	.	1.6698	110.077	106.191	106
chr12	6895702	6895939	CALLNREreversecontrolTxMACS2STARRENH_indivuallyrmDupat75thpercentile021623_peak_70185	536	.	3.95287	56.6769	53.6707	261
chr12	6902130	6902357	CALLNREreversecontrolTxMACS2STARRENH_indivuallyrmDupat75thpercentile021623_peak_70190	352	.	2.11175	37.8023	35.2555	415
chr12	6938236	6938787	CALLNREreversecontrolTxMACS2STARRENH_indivuallyrmDupat75thpercentile021623_peak_70198	659	.	4.66354	69.2298	65.9665	559
chr12	6944842	6945044	CALLNREreversecontrolTxMACS2STARRENH_indivuallyrmDupat75thpercentile021623_peak_70200	298	.	2.6922	32.2568	29.858	189
chr12	7068375	7068536	CALLNREreversecontrolTxMACS2STARRENH_indivuallyrmDupat75thpercentile021623_peak_70223	470	.	1.57119	49.8837	47.0275	17
chr12	7261728	7261996	CALLNREreversecontrolTxMACS2STARRENH_indivuallyrmDupat75thpercentile021623_peak_70253	674	.	3.57795	70.7391	67.4348	265
chr12	7309564	7309722	CALLNREreversecontrolTxMACS2STARRENH_indivuallyrmDupat75thpercentile021623_peak_70268	1083	.	18.7142	112.295	108.387	271
chr12	7341939	7342222	CALLNREreversecontrolTxMACS2STARRENH_indivuallyrmDupat75thpercentile021623_peak_70279	582	.	1.62107	61.3427	58.2311	254
chr12	8113228	8113561	CALLNREreversecontrolTxMACS2STARRENH_indivuallyrmDupat75thpercentile021623_peak_70369	396	.	1.61889	42.2955	39.6313	216
chr12	8142579	8142985	CALLNREreversecontrolTxMACS2STARRENH_indivuallyrmDupat75thpercentile021623_peak_70375	613	.	2.68163	64.5002	61.3183	273
chr12	8171513	8171794	CALLNREreversecontrolTxMACS2STARRENH_indivuallyrmDupat75thpercentile021623_peak_70378	691	.	5.45002	72.5166	69.1807	228
chr12	8179388	8180187	CALLNREreversecontrolTxMACS2STARRENH_indivuallyrmDupat75thpercentile021623_peak_70379	362	.	1.41976	38.7773	36.2029	17
chr12	8198544	8198842	CALLNREreversecontrolTxMACS2STARRENH_indivuallyrmDupat75thpercentile021623_peak_70384	553	.	3.76559	58.3936	55.3387	216
chr12	8332716	8333114	CALLNREreversecontrolTxMACS2STARRENH_indivuallyrmDupat75thpercentile021623_peak_70408	2969	.	5.9109	301.746	296.922	148
chr12	8395738	8396423	CALLNREreversecontrolTxMACS2STARRENH_indivuallyrmDupat75thpercentile021623_peak_70417	2569	.	1.93049	261.654	256.952	257
chr12	9006566	9006781	CALLNREreversecontrolTxMACS2STARRENH_indivuallyrmDupat75thpercentile021623_peak_70501	620	.	13.3819	65.2234	62.036	410
chr12	9043311	9043631	CALLNREreversecontrolTxMACS2STARRENH_indivuallyrmDupat75thpercentile021623_peak_70508	310	.	3.53176	33.4435	31.0138	115
chr12	9102027	9102884	CALLNREreversecontrolTxMACS2STARRENH_indivuallyrmDupat75thpercentile021623_peak_70523	1971	.	1.98588	201.586	197.114	590
chr12	9436220	9437006	CALLNREreversecontrolTxMACS2STARRENH_indivuallyrmDupat75thpercentile021623_peak_70574	3218	.	4.85007	326.731	321.832	344
chr12	9517071	9517484	CALLNREreversecontrolTxMACS2STARRENH_indivuallyrmDupat75thpercentile021623_peak_70587	528	.	4.93624	55.898	52.8985	285
chr12	9600451	9601204	CALLNREreversecontrolTxMACS2STARRENH_indivuallyrmDupat75thpercentile021623_peak_70606	2049	.	4.3301	209.46	204.953	338
chr12	9823807	9824168	CALLNREreversecontrolTxMACS2STARRENH_indivuallyrmDupat75thpercentile021623_peak_70628	471	.	2.23134	50.0309	47.1732	199
chr12	9860575	9860925	CALLNREreversecontrolTxMACS2STARRENH_indivuallyrmDupat75thpercentile021623_peak_70642	866	.	5.81681	90.2936	86.663	380
chr12	9911324	9911671	CALLNREreversecontrolTxMACS2STARRENH_indivuallyrmDupat75thpercentile021623_peak_70659	4350	.	8.72727	440.234	435.018	213
chr12	10364991	10365407	CALLNREreversecontrolTxMACS2STARRENH_indivuallyrmDupat75thpercentile021623_peak_70710	575	.	1.68583	60.7013	57.5954	92
chr12	10516919	10517588	CALLNREreversecontrolTxMACS2STARRENH_indivuallyrmDupat75thpercentile021623_peak_70738	338	.	2.27733	36.3293	33.8158	35
chr12	11698552	11699155	CALLNREreversecontrolTxMACS2STARRENH_indivuallyrmDupat75thpercentile021623_peak_70885	867	.	2.55636	90.336	86.7051	278
chr12	11915242	11915561	CALLNREreversecontrolTxMACS2STARRENH_indivuallyrmDupat75thpercentile021623_peak_70926	631	.	4.6457	66.3399	63.1282	625
chr12	12029374	12029581	CALLNREreversecontrolTxMACS2STARRENH_indivuallyrmDupat75thpercentile021623_peak_70958	484	.	8.93865	51.3638	48.4762	510
chr12	12163299	12163790	CALLNREreversecontrolTxMACS2STARRENH_indivuallyrmDupat75thpercentile021623_peak_70985	302	.	1.79469	32.6495	30.247	510
chr12	12419942	12420298	CALLNREreversecontrolTxMACS2STARRENH_indivuallyrmDupat75thpercentile021623_peak_71027	427	.	2.18728	45.5067	42.7603	62
chr12	12509919	12510209	CALLNREreversecontrolTxMACS2STARRENH_indivuallyrmDupat75thpercentile021623_peak_71043	383	.	1.37578	41.0231	38.389	69
chr12	12764506	12765189	CALLNREreversecontrolTxMACS2STARRENH_indivuallyrmDupat75thpercentile021623_peak_71106	451	.	1.63897	47.937	45.1329	313
chr12	12867214	12867836	CALLNREreversecontrolTxMACS2STARRENH_indivuallyrmDupat75thpercentile021623_peak_71123	1791	.	5.8744	183.559	179.172	575
chr12	12961055	12961590	CALLNREreversecontrolTxMACS2STARRENH_indivuallyrmDupat75thpercentile021623_peak_71140	501	.	1.95966	53.1148	50.1943	270
chr12	12990052	12990334	CALLNREreversecontrolTxMACS2STARRENH_indivuallyrmDupat75thpercentile021623_peak_71145	331	.	2.50954	35.6582	33.1694	132
chr12	13043783	13044087	CALLNREreversecontrolTxMACS2STARRENH_indivuallyrmDupat75thpercentile021623_peak_71157	402	.	3.90276	42.9005	40.2122	219
chr12	13365073	13365273	CALLNREreversecontrolTxMACS2STARRENH_indivuallyrmDupat75thpercentile021623_peak_71226	612	.	6.50319	64.4613	61.2796	352
chr12	14409101	14409276	CALLNREreversecontrolTxMACS2STARRENH_indivuallyrmDupat75thpercentile021623_peak_71365	489	.	2.74288	51.8585	48.9669	168
chr12	14409467	14409476	CALLNREreversecontrolTxMACS2STARRENH_indivuallyrmDupat75thpercentile021623_peak_71365	489	.	2.74288	51.8585	48.9669	168
chr12	14923804	14924086	CALLNREreversecontrolTxMACS2STARRENH_indivuallyrmDupat75thpercentile021623_peak_71450	377	.	1.58637	40.3582	37.7502	259
chr12	15073869	15074123	CALLNREreversecontrolTxMACS2STARRENH_indivuallyrmDupat75thpercentile021623_peak_71478	366	.	4.8521	39.2019	36.6233	116
chr12	16064345	16064553	CALLNREreversecontrolTxMACS2STARRENH_indivuallyrmDupat75thpercentile021623_peak_71608	378	.	3.69622	40.4431	37.8345	188
chr12	19557272	19557483	CALLNREreversecontrolTxMACS2STARRENH_indivuallyrmDupat75thpercentile021623_peak_72021	416	.	3.15019	44.3374	41.618	195
chr12	19635703	19635909	CALLNREreversecontrolTxMACS2STARRENH_indivuallyrmDupat75thpercentile021623_peak_72034	1046	.	8.4262	108.486	104.616	197
chr12	21590530	21590891	CALLNREreversecontrolTxMACS2STARRENH_indivuallyrmDupat75thpercentile021623_peak_72232	2248	.	3.00008	229.442	224.858	219
chr12	21810516	21811153	CALLNREreversecontrolTxMACS2STARRENH_indivuallyrmDupat75thpercentile021623_peak_72259	459	.	1.42731	48.816	45.9866	310
chr12	22145680	22145906	CALLNREreversecontrolTxMACS2STARRENH_indivuallyrmDupat75thpercentile021623_peak_72291	491	.	12.4644	52.1072	49.1963	278
chr12	22274137	22274388	CALLNREreversecontrolTxMACS2STARRENH_indivuallyrmDupat75thpercentile021623_peak_72312	509	.	8.37444	53.8982	50.9529	380
chr12	22299748	22299918	CALLNREreversecontrolTxMACS2STARRENH_indivuallyrmDupat75thpercentile021623_peak_72321	411	.	5.51297	43.8704	41.1729	120
chr12	22348432	22348632	CALLNREreversecontrolTxMACS2STARRENH_indivuallyrmDupat75thpercentile021623_peak_72331	698	.	15.7243	73.2526	69.8976	295
chr12	22474718	22475018	CALLNREreversecontrolTxMACS2STARRENH_indivuallyrmDupat75thpercentile021623_peak_72364	653	.	9.09765	68.5977	65.3387	51
chr12	22697263	22697612	CALLNREreversecontrolTxMACS2STARRENH_indivuallyrmDupat75thpercentile021623_peak_72410	715	.	1.61986	74.9387	71.5578	245
chr12	25394089	25394280	CALLNREreversecontrolTxMACS2STARRENH_indivuallyrmDupat75thpercentile021623_peak_72763	815	.	17.4501	85.0858	81.5266	98
chr12	26309448	26309680	CALLNREreversecontrolTxMACS2STARRENH_indivuallyrmDupat75thpercentile021623_peak_72895	299	.	3.69065	32.308	29.9085	73
chr12	27390891	27391358	CALLNREreversecontrolTxMACS2STARRENH_indivuallyrmDupat75thpercentile021623_peak_73053	279	.	3.16326	30.2988	27.9566	79
chr12	27863454	27863991	CALLNREreversecontrolTxMACS2STARRENH_indivuallyrmDupat75thpercentile021623_peak_73133	316	.	1.4148	34.1475	31.6925	266
chr12	29533529	29534121	CALLNREreversecontrolTxMACS2STARRENH_indivuallyrmDupat75thpercentile021623_peak_73321	284	.	1.46357	30.7807	28.4253	898
chr12	30976291	30976380	CALLNREreversecontrolTxMACS2STARRENH_indivuallyrmDupat75thpercentile021623_peak_73496	316	.	3.71256	34.0653	31.6107	35
chr12	31226416	31227112	CALLNREreversecontrolTxMACS2STARRENH_indivuallyrmDupat75thpercentile021623_peak_73546	2728	.	2.91506	277.566	272.819	396
chr12	31470483	31470800	CALLNREreversecontrolTxMACS2STARRENH_indivuallyrmDupat75thpercentile021623_peak_73588	560	.	4.99959	59.0686	56.0086	437
chr12	31505041	31505240	CALLNREreversecontrolTxMACS2STARRENH_indivuallyrmDupat75thpercentile021623_peak_73596	648	.	14.9572	68.1276	64.8728	341
chr12	31858290	31858490	CALLNREreversecontrolTxMACS2STARRENH_indivuallyrmDupat75thpercentile021623_peak_73654	420	.	7.52112	44.7708	42.0482	100
chr12	31874955	31875307	CALLNREreversecontrolTxMACS2STARRENH_indivuallyrmDupat75thpercentile021623_peak_73655	277	.	4.00831	30.0474	27.7083	125
chr12	31881892	31882240	CALLNREreversecontrolTxMACS2STARRENH_indivuallyrmDupat75thpercentile021623_peak_73657	4798	.	2.37981	485.171	479.842	85
chr12	31960028	31960473	CALLNREreversecontrolTxMACS2STARRENH_indivuallyrmDupat75thpercentile021623_peak_73671	1269	.	23.2681	131.071	126.999	590
chr12	32043760	32044219	CALLNREreversecontrolTxMACS2STARRENH_indivuallyrmDupat75thpercentile021623_peak_73687	374	.	2.56067	40.0091	37.4042	329
chr12	32426715	32426996	CALLNREreversecontrolTxMACS2STARRENH_indivuallyrmDupat75thpercentile021623_peak_73752	398	.	2.08039	42.5652	39.8984	224
chr12	38710275	38710823	CALLNREreversecontrolTxMACS2STARRENH_indivuallyrmDupat75thpercentile021623_peak_74137	309	.	1.41803	33.4138	30.9844	189
chr12	40013312	40014074	CALLNREreversecontrolTxMACS2STARRENH_indivuallyrmDupat75thpercentile021623_peak_74289	1340	.	2.39896	138.18	134.052	715
chr12	40501279	40501411	CALLNREreversecontrolTxMACS2STARRENH_indivuallyrmDupat75thpercentile021623_peak_74348	463	.	2.99003	49.1421	46.3096	39
chr12	40586744	40586909	CALLNREreversecontrolTxMACS2STARRENH_indivuallyrmDupat75thpercentile021623_peak_74357	570	.	3.56759	60.132	57.0468	109
chr12	41914191	41914445	CALLNREreversecontrolTxMACS2STARRENH_indivuallyrmDupat75thpercentile021623_peak_74493	284	.	8.82093	30.7903	28.4253	183
chr12	42876704	42877062	CALLNREreversecontrolTxMACS2STARRENH_indivuallyrmDupat75thpercentile021623_peak_74618	629	.	7.89432	66.1422	62.9317	363
chr12	45342483	45342769	CALLNREreversecontrolTxMACS2STARRENH_indivuallyrmDupat75thpercentile021623_peak_74932	347	.	4.00893	37.2978	34.756	195
chr12	46121256	46121646	CALLNREreversecontrolTxMACS2STARRENH_indivuallyrmDupat75thpercentile021623_peak_75040	574	.	1.61213	60.5064	57.4179	256
chr12	46122524	46122743	CALLNREreversecontrolTxMACS2STARRENH_indivuallyrmDupat75thpercentile021623_peak_75041	343	.	1.35212	36.8407	34.3221	139
chr12	46384480	46384719	CALLNREreversecontrolTxMACS2STARRENH_indivuallyrmDupat75thpercentile021623_peak_75091	1779	.	1.84274	182.366	177.985	20
chr12	46660576	46660859	CALLNREreversecontrolTxMACS2STARRENH_indivuallyrmDupat75thpercentile021623_peak_75140	677	.	3.28247	71.0436	67.7369	463
chr12	47610013	47610324	CALLNREreversecontrolTxMACS2STARRENH_indivuallyrmDupat75thpercentile021623_peak_75286	468	.	2.6554	49.7171	46.8797	457
chr12	47701463	47701636	CALLNREreversecontrolTxMACS2STARRENH_indivuallyrmDupat75thpercentile021623_peak_75315	370	.	2.78033	39.6849	37.0833	245
chr12	47820732	47821304	CALLNREreversecontrolTxMACS2STARRENH_indivuallyrmDupat75thpercentile021623_peak_75345	907	.	6.15556	94.4048	90.7176	618
chr12	47970130	47970307	CALLNREreversecontrolTxMACS2STARRENH_indivuallyrmDupat75thpercentile021623_peak_75366	935	.	19.1759	97.3036	93.5717	274
chr12	48298474	48299188	CALLNREreversecontrolTxMACS2STARRENH_indivuallyrmDupat75thpercentile021623_peak_75445	358	.	2.01342	38.3883	35.8172	325
chr12	48499775	48500251	CALLNREreversecontrolTxMACS2STARRENH_indivuallyrmDupat75thpercentile021623_peak_75483	2032	.	3.23314	207.75	203.249	168
chr12	48577013	48577624	CALLNREreversecontrolTxMACS2STARRENH_indivuallyrmDupat75thpercentile021623_peak_75494	328	.	1.83001	35.3008	32.8161	355
chr12	48679975	48680261	CALLNREreversecontrolTxMACS2STARRENH_indivuallyrmDupat75thpercentile021623_peak_75513	986	.	5.39196	102.489	98.6969	166
chr12	49110451	49110936	CALLNREreversecontrolTxMACS2STARRENH_indivuallyrmDupat75thpercentile021623_peak_75575	940	.	1.44678	97.7912	94.0558	201
chr12	49169010	49169203	CALLNREreversecontrolTxMACS2STARRENH_indivuallyrmDupat75thpercentile021623_peak_75589	1150	.	17.222	119.006	115.032	304
chr12	49259257	49260001	CALLNREreversecontrolTxMACS2STARRENH_indivuallyrmDupat75thpercentile021623_peak_75608	290	.	1.47845	31.4433	29.0715	683
chr12	49412326	49412662	CALLNREreversecontrolTxMACS2STARRENH_indivuallyrmDupat75thpercentile021623_peak_75650	697	.	1.48837	73.1082	69.7676	257
chr12	49524135	49524742	CALLNREreversecontrolTxMACS2STARRENH_indivuallyrmDupat75thpercentile021623_peak_75671	2086	.	2.2388	213.179	208.657	409
chr12	49658823	49659394	CALLNREreversecontrolTxMACS2STARRENH_indivuallyrmDupat75thpercentile021623_peak_75691	295	.	1.74271	31.9239	29.5282	37
chr12	49682290	49682499	CALLNREreversecontrolTxMACS2STARRENH_indivuallyrmDupat75thpercentile021623_peak_75696	515	.	8.39692	54.5442	51.5762	83
chr12	49752546	49752818	CALLNREreversecontrolTxMACS2STARRENH_indivuallyrmDupat75thpercentile021623_peak_75709	580	.	4.67587	61.1817	58.0714	116
chr12	49961482	49962354	CALLNREreversecontrolTxMACS2STARRENH_indivuallyrmDupat75thpercentile021623_peak_75735	1438	.	2.86887	148.095	143.899	546
chr12	50016335	50016503	CALLNREreversecontrolTxMACS2STARRENH_indivuallyrmDupat75thpercentile021623_peak_75747	283	.	2.11759	30.6503	28.3052	44
chr12	50065005	50065311	CALLNREreversecontrolTxMACS2STARRENH_indivuallyrmDupat75thpercentile021623_peak_75760	389	.	2.44968	41.5454	38.9066	249
chr12	50449706	50449993	CALLNREreversecontrolTxMACS2STARRENH_indivuallyrmDupat75thpercentile021623_peak_75848	312	.	2.5957	33.7231	31.2906	243
chr12	50505583	50506018	CALLNREreversecontrolTxMACS2STARRENH_indivuallyrmDupat75thpercentile021623_peak_75861	817	.	1.34035	85.2934	81.7319	206
chr12	50616119	50616449	CALLNREreversecontrolTxMACS2STARRENH_indivuallyrmDupat75thpercentile021623_peak_75878	1507	.	11.5017	155.018	150.78	288
chr12	50926466	50926852	CALLNREreversecontrolTxMACS2STARRENH_indivuallyrmDupat75thpercentile021623_peak_75926	730	.	3.98381	76.5045	73.1	179
chr12	51612089	51612323	CALLNREreversecontrolTxMACS2STARRENH_indivuallyrmDupat75thpercentile021623_peak_76034	533	.	4.16371	56.368	53.3646	188
chr12	51632579	51633113	CALLNREreversecontrolTxMACS2STARRENH_indivuallyrmDupat75thpercentile021623_peak_76038	1683	.	2.30725	172.7	168.364	347
chr12	51818444	51818832	CALLNREreversecontrolTxMACS2STARRENH_indivuallyrmDupat75thpercentile021623_peak_76074	315	.	1.77354	33.9532	31.5086	113
chr12	52115404	52115558	CALLNREreversecontrolTxMACS2STARRENH_indivuallyrmDupat75thpercentile021623_peak_76107	353	.	3.15637	37.9484	35.4	204
chr12	52246387	52246692	CALLNREreversecontrolTxMACS2STARRENH_indivuallyrmDupat75thpercentile021623_peak_76116	1742	.	29.7227	178.657	174.293	235
chr12	52463486	52463774	CALLNREreversecontrolTxMACS2STARRENH_indivuallyrmDupat75thpercentile021623_peak_76166	422	.	1.45114	44.9653	42.2406	6
chr12	52692292	52692488	CALLNREreversecontrolTxMACS2STARRENH_indivuallyrmDupat75thpercentile021623_peak_76227	673	.	15.3407	70.6793	67.3754	243
chr12	53399899	53400269	CALLNREreversecontrolTxMACS2STARRENH_indivuallyrmDupat75thpercentile021623_peak_76365	2514	.	2.05083	256.1	251.416	88
chr12	53440555	53440775	CALLNREreversecontrolTxMACS2STARRENH_indivuallyrmDupat75thpercentile021623_peak_76376	279	.	2.60728	30.2484	27.9068	371
chr12	53447999	53448160	CALLNREreversecontrolTxMACS2STARRENH_indivuallyrmDupat75thpercentile021623_peak_76378	459	.	1.81578	48.7794	45.9502	124
chr12	53491606	53491818	CALLNREreversecontrolTxMACS2STARRENH_indivuallyrmDupat75thpercentile021623_peak_76384	283	.	2.62101	30.6742	28.3287	152
chr12	53584046	53584313	CALLNREreversecontrolTxMACS2STARRENH_indivuallyrmDupat75thpercentile021623_peak_76400	398	.	2.90298	42.4944	39.8285	47
chr12	53715064	53715446	CALLNREreversecontrolTxMACS2STARRENH_indivuallyrmDupat75thpercentile021623_peak_76426	6180	.	4.20223	623.802	618.044	127
chr12	53773360	53773696	CALLNREreversecontrolTxMACS2STARRENH_indivuallyrmDupat75thpercentile021623_peak_76436	499	.	1.26635	52.908	49.9892	305
chr12	53894546	53895345	CALLNREreversecontrolTxMACS2STARRENH_indivuallyrmDupat75thpercentile021623_peak_76462	716	.	1.37919	75.0646	71.6823	198
chr12	54019794	54020302	CALLNREreversecontrolTxMACS2STARRENH_indivuallyrmDupat75thpercentile021623_peak_76483	945	.	1.59907	98.2459	94.5074	104
chr12	54069642	54069945	CALLNREreversecontrolTxMACS2STARRENH_indivuallyrmDupat75thpercentile021623_peak_76489	926	.	1.59926	96.3922	92.6717	194
chr12	54389824	54390067	CALLNREreversecontrolTxMACS2STARRENH_indivuallyrmDupat75thpercentile021623_peak_76544	448	.	10.2122	47.6303	44.8291	377
chr12	54474850	54475616	CALLNREreversecontrolTxMACS2STARRENH_indivuallyrmDupat75thpercentile021623_peak_76558	1704	.	9.52995	174.792	170.447	135
chr12	54567024	54567265	CALLNREreversecontrolTxMACS2STARRENH_indivuallyrmDupat75thpercentile021623_peak_76577	471	.	8.22517	49.9975	47.14	368
chr12	54779125	54779351	CALLNREreversecontrolTxMACS2STARRENH_indivuallyrmDupat75thpercentile021623_peak_76610	1186	.	14.1721	122.646	118.642	393
chr12	54807240	54807465	CALLNREreversecontrolTxMACS2STARRENH_indivuallyrmDupat75thpercentile021623_peak_76620	402	.	1.59886	42.9623	40.2732	87
chr12	54943051	54943374	CALLNREreversecontrolTxMACS2STARRENH_indivuallyrmDupat75thpercentile021623_peak_76648	474	.	4.56439	50.3561	47.4953	331
chr12	55143096	55143269	CALLNREreversecontrolTxMACS2STARRENH_indivuallyrmDupat75thpercentile021623_peak_76676	285	.	6.72101	30.8973	28.5316	269
chr12	55430146	55430374	CALLNREreversecontrolTxMACS2STARRENH_indivuallyrmDupat75thpercentile021623_peak_76718	515	.	8.39692	54.5442	51.5762	353
chr12	56109594	56110567	CALLNREreversecontrolTxMACS2STARRENH_indivuallyrmDupat75thpercentile021623_peak_76788	919	.	2.23658	95.6333	91.9282	628
chr12	56123142	56123881	CALLNREreversecontrolTxMACS2STARRENH_indivuallyrmDupat75thpercentile021623_peak_76792	673	.	3.95519	70.6676	67.3754	38
chr12	56137394	56137634	CALLNREreversecontrolTxMACS2STARRENH_indivuallyrmDupat75thpercentile021623_peak_76794	747	.	4.68757	78.1805	74.7501	278
chr12	56324656	56324893	CALLNREreversecontrolTxMACS2STARRENH_indivuallyrmDupat75thpercentile021623_peak_76821	1202	.	3.31963	124.281	120.261	147
chr12	56360469	56360978	CALLNREreversecontrolTxMACS2STARRENH_indivuallyrmDupat75thpercentile021623_peak_76831	743	.	1.96779	77.8049	74.3774	109
chr12	56367446	56367770	CALLNREreversecontrolTxMACS2STARRENH_indivuallyrmDupat75thpercentile021623_peak_76833	534	.	1.25388	56.4579	53.4534	187
chr12	56435568	56435944	CALLNREreversecontrolTxMACS2STARRENH_indivuallyrmDupat75thpercentile021623_peak_76849	1905	.	2.4682	195.01	190.567	81
chr12	56497952	56498329	CALLNREreversecontrolTxMACS2STARRENH_indivuallyrmDupat75thpercentile021623_peak_76855	362	.	1.29426	38.7969	36.2224	277
chr12	56510053	56510662	CALLNREreversecontrolTxMACS2STARRENH_indivuallyrmDupat75thpercentile021623_peak_76856	2353	.	2.82738	240.01	235.386	261
chr12	56511868	56512149	CALLNREreversecontrolTxMACS2STARRENH_indivuallyrmDupat75thpercentile021623_peak_76857	1741	.	1.80519	178.556	174.193	82
chr12	56583832	56584118	CALLNREreversecontrolTxMACS2STARRENH_indivuallyrmDupat75thpercentile021623_peak_76871	341	.	2.19517	36.6815	34.1642	118
chr12	56753875	56754280	CALLNREreversecontrolTxMACS2STARRENH_indivuallyrmDupat75thpercentile021623_peak_76895	927	.	1.42629	96.4515	92.7307	183
chr12	56842921	56843207	CALLNREreversecontrolTxMACS2STARRENH_indivuallyrmDupat75thpercentile021623_peak_76907	560	.	1.5721	59.1069	56.0462	269
chr12	56862070	56862536	CALLNREreversecontrolTxMACS2STARRENH_indivuallyrmDupat75thpercentile021623_peak_76911	376	.	1.38424	40.3011	37.6934	233
chr12	57029857	57030152	CALLNREreversecontrolTxMACS2STARRENH_indivuallyrmDupat75thpercentile021623_peak_76953	1457	.	3.48195	149.986	145.78	598
chr12	57030653	57030855	CALLNREreversecontrolTxMACS2STARRENH_indivuallyrmDupat75thpercentile021623_peak_76954	484	.	1.76035	51.3779	48.4902	124
chr12	57081816	57082676	CALLNREreversecontrolTxMACS2STARRENH_indivuallyrmDupat75thpercentile021623_peak_76962	377	.	1.50793	40.3318	37.724	281
chr12	57118859	57119364	CALLNREreversecontrolTxMACS2STARRENH_indivuallyrmDupat75thpercentile021623_peak_76970	548	.	1.52129	57.8454	54.8116	411
chr12	57145662	57146205	CALLNREreversecontrolTxMACS2STARRENH_indivuallyrmDupat75thpercentile021623_peak_76975	810	.	2.72801	84.6151	81.0697	330
chr12	57424863	57425139	CALLNREreversecontrolTxMACS2STARRENH_indivuallyrmDupat75thpercentile021623_peak_77019	1137	.	11.9215	117.681	113.719	416
chr12	57576890	57577176	CALLNREreversecontrolTxMACS2STARRENH_indivuallyrmDupat75thpercentile021623_peak_77050	312	.	1.76235	33.7082	31.2758	81
chr12	57623383	57623749	CALLNREreversecontrolTxMACS2STARRENH_indivuallyrmDupat75thpercentile021623_peak_77064	376	.	2.01603	40.2334	37.6263	129
chr12	57657748	57657907	CALLNREreversecontrolTxMACS2STARRENH_indivuallyrmDupat75thpercentile021623_peak_77073	337	.	3.7059	36.2699	33.757	273
chr12	57915865	57916235	CALLNREreversecontrolTxMACS2STARRENH_indivuallyrmDupat75thpercentile021623_peak_77109	550	.	1.92137	58.0558	55.0202	215
chr12	58148456	58148637	CALLNREreversecontrolTxMACS2STARRENH_indivuallyrmDupat75thpercentile021623_peak_77150	314	.	1.80679	33.8792	31.4451	103
chr12	59507690	59507928	CALLNREreversecontrolTxMACS2STARRENH_indivuallyrmDupat75thpercentile021623_peak_77310	1335	.	17.543	137.648	133.523	206
chr12	59972230	59972543	CALLNREreversecontrolTxMACS2STARRENH_indivuallyrmDupat75thpercentile021623_peak_77362	389	.	5.35546	41.5859	38.9465	149
chr12	59990387	59990920	CALLNREreversecontrolTxMACS2STARRENH_indivuallyrmDupat75thpercentile021623_peak_77368	658	.	1.83456	69.1464	65.8835	376
chr12	62609578	62609886	CALLNREreversecontrolTxMACS2STARRENH_indivuallyrmDupat75thpercentile021623_peak_77666	1158	.	22.2441	119.87	115.886	237
chr12	62629005	62629210	CALLNREreversecontrolTxMACS2STARRENH_indivuallyrmDupat75thpercentile021623_peak_77669	539	.	13.2314	56.9268	53.9009	345
chr12	62653747	62654191	CALLNREreversecontrolTxMACS2STARRENH_indivuallyrmDupat75thpercentile021623_peak_77674	865	.	1.52454	90.1371	86.5074	299
chr12	62996266	62996738	CALLNREreversecontrolTxMACS2STARRENH_indivuallyrmDupat75thpercentile021623_peak_77732	608	.	1.61296	64.0425	60.8786	281
chr12	63014194	63014406	CALLNREreversecontrolTxMACS2STARRENH_indivuallyrmDupat75thpercentile021623_peak_77736	468	.	10.2726	49.6688	46.8317	45
chr12	64215628	64215816	CALLNREreversecontrolTxMACS2STARRENH_indivuallyrmDupat75thpercentile021623_peak_77893	776	.	16.8748	81.0967	77.6023	247
chr12	64615616	64616471	CALLNREreversecontrolTxMACS2STARRENH_indivuallyrmDupat75thpercentile021623_peak_77953	1933	.	2.99041	197.851	193.394	690
chr12	64852996	64853524	CALLNREreversecontrolTxMACS2STARRENH_indivuallyrmDupat75thpercentile021623_peak_77993	522	.	5.65849	55.2218	52.2472	396
chr12	64993262	64993551	CALLNREreversecontrolTxMACS2STARRENH_indivuallyrmDupat75thpercentile021623_peak_78020	351	.	2.06505	37.7101	35.1641	134
chr12	65019269	65019679	CALLNREreversecontrolTxMACS2STARRENH_indivuallyrmDupat75thpercentile021623_peak_78025	1575	.	13.7633	161.835	157.558	338
chr12	65073360	65073724	CALLNREreversecontrolTxMACS2STARRENH_indivuallyrmDupat75thpercentile021623_peak_78042	880	.	3.01465	91.652	88.0026	91
chr12	66135816	66135986	CALLNREreversecontrolTxMACS2STARRENH_indivuallyrmDupat75thpercentile021623_peak_78192	412	.	11.122	43.932	41.2164	57
chr12	66524347	66524890	CALLNREreversecontrolTxMACS2STARRENH_indivuallyrmDupat75thpercentile021623_peak_78246	1008	.	2.07091	104.673	100.85	214
chr12	66563169	66564027	CALLNREreversecontrolTxMACS2STARRENH_indivuallyrmDupat75thpercentile021623_peak_78250	1095	.	2.63539	113.425	109.504	258
chr12	66582925	66583124	CALLNREreversecontrolTxMACS2STARRENH_indivuallyrmDupat75thpercentile021623_peak_78255	842	.	5.75821	87.879	84.2771	298
chr12	66695749	66696020	CALLNREreversecontrolTxMACS2STARRENH_indivuallyrmDupat75thpercentile021623_peak_78280	417	.	2.00815	44.4464	41.7259	227
chr12	66696311	66696564	CALLNREreversecontrolTxMACS2STARRENH_indivuallyrmDupat75thpercentile021623_peak_78281	283	.	1.57339	30.733	28.3872	18
chr12	66803005	66803308	CALLNREreversecontrolTxMACS2STARRENH_indivuallyrmDupat75thpercentile021623_peak_78302	1031	.	9.0946	106.956	103.111	434
chr12	67662318	67662490	CALLNREreversecontrolTxMACS2STARRENH_indivuallyrmDupat75thpercentile021623_peak_78413	381	.	1.60395	40.7644	38.1328	42
chr12	68574934	68575300	CALLNREreversecontrolTxMACS2STARRENH_indivuallyrmDupat75thpercentile021623_peak_78577	432	.	1.93608	45.9635	43.2133	126
chr12	69080411	69081079	CALLNREreversecontrolTxMACS2STARRENH_indivuallyrmDupat75thpercentile021623_peak_78679	1633	.	2.3836	167.637	163.328	247
chr12	69724672	69725175	CALLNREreversecontrolTxMACS2STARRENH_indivuallyrmDupat75thpercentile021623_peak_78769	506	.	2.47775	53.5642	50.6219	411
chr12	70636620	70637192	CALLNREreversecontrolTxMACS2STARRENH_indivuallyrmDupat75thpercentile021623_peak_78889	660	.	1.93699	69.3006	66.0365	503
chr12	70698471	70698703	CALLNREreversecontrolTxMACS2STARRENH_indivuallyrmDupat75thpercentile021623_peak_78900	310	.	3.40619	33.5037	31.0737	29
chr12	70760609	70760957	CALLNREreversecontrolTxMACS2STARRENH_indivuallyrmDupat75thpercentile021623_peak_78906	297	.	1.79985	32.1784	29.7803	160
chr12	70939094	70939254	CALLNREreversecontrolTxMACS2STARRENH_indivuallyrmDupat75thpercentile021623_peak_78924	284	.	8.82093	30.7903	28.4253	141
chr12	72003987	72004214	CALLNREreversecontrolTxMACS2STARRENH_indivuallyrmDupat75thpercentile021623_peak_79038	420	.	6.49938	44.7849	42.0621	96
chr12	72057623	72058070	CALLNREreversecontrolTxMACS2STARRENH_indivuallyrmDupat75thpercentile021623_peak_79049	516	.	1.32444	54.5793	51.6103	172
chr12	74035980	74036138	CALLNREreversecontrolTxMACS2STARRENH_indivuallyrmDupat75thpercentile021623_peak_79286	325	.	9.58797	35.037	32.5546	115
chr12	75784896	75785220	CALLNREreversecontrolTxMACS2STARRENH_indivuallyrmDupat75thpercentile021623_peak_79502	348	.	1.47925	37.3686	34.8259	27
chr12	76952518	76953172	CALLNREreversecontrolTxMACS2STARRENH_indivuallyrmDupat75thpercentile021623_peak_79695	618	.	2.02688	65.0014	61.8153	332
chr12	76953668	76953895	CALLNREreversecontrolTxMACS2STARRENH_indivuallyrmDupat75thpercentile021623_peak_79696	522	.	2.03778	55.1823	52.2079	52
chr12	77158028	77158374	CALLNREreversecontrolTxMACS2STARRENH_indivuallyrmDupat75thpercentile021623_peak_79717	428	.	1.61073	45.6328	42.8852	42
chr12	80311963	80312149	CALLNREreversecontrolTxMACS2STARRENH_indivuallyrmDupat75thpercentile021623_peak_80089	357	.	10.1632	38.3126	35.7422	230
chr12	80328537	80329279	CALLNREreversecontrolTxMACS2STARRENH_indivuallyrmDupat75thpercentile021623_peak_80092	1960	.	2.38174	200.524	196.056	504
chr12	82752153	82752549	CALLNREreversecontrolTxMACS2STARRENH_indivuallyrmDupat75thpercentile021623_peak_80368	2222	.	2.07281	226.872	222.299	367
chr12	83081387	83081573	CALLNREreversecontrolTxMACS2STARRENH_indivuallyrmDupat75thpercentile021623_peak_80404	564	.	2.93686	59.4797	56.4002	97
chr12	87055654	87055822	CALLNREreversecontrolTxMACS2STARRENH_indivuallyrmDupat75thpercentile021623_peak_80840	325	.	9.58797	35.037	32.5546	27
chr12	88429177	88429524	CALLNREreversecontrolTxMACS2STARRENH_indivuallyrmDupat75thpercentile021623_peak_80987	889	.	1.80836	92.664	88.9973	127
chr12	88535611	88535972	CALLNREreversecontrolTxMACS2STARRENH_indivuallyrmDupat75thpercentile021623_peak_80998	477	.	1.32576	50.6218	47.7585	348
chr12	89855533	89855832	CALLNREreversecontrolTxMACS2STARRENH_indivuallyrmDupat75thpercentile021623_peak_81166	284	.	3.53143	30.82	28.4548	526
chr12	89918325	89918859	CALLNREreversecontrolTxMACS2STARRENH_indivuallyrmDupat75thpercentile021623_peak_81182	877	.	2.40396	91.4323	87.7849	234
chr12	89919667	89920071	CALLNREreversecontrolTxMACS2STARRENH_indivuallyrmDupat75thpercentile021623_peak_81183	308	.	2.09768	33.3254	30.8969	471
chr12	90257611	90257884	CALLNREreversecontrolTxMACS2STARRENH_indivuallyrmDupat75thpercentile021623_peak_81253	309	.	1.7089	33.3601	30.931	15
chr12	90320980	90321398	CALLNREreversecontrolTxMACS2STARRENH_indivuallyrmDupat75thpercentile021623_peak_81265	521	.	4.78028	55.1529	52.1789	139
chr12	90546848	90547075	CALLNREreversecontrolTxMACS2STARRENH_indivuallyrmDupat75thpercentile021623_peak_81315	617	.	8.21421	64.889	61.7039	217
chr12	92028933	92029206	CALLNREreversecontrolTxMACS2STARRENH_indivuallyrmDupat75thpercentile021623_peak_81497	1595	.	18.5341	163.845	159.558	164
chr12	92579861	92580140	CALLNREreversecontrolTxMACS2STARRENH_indivuallyrmDupat75thpercentile021623_peak_81613	277	.	4.25859	30.052	27.7128	157
chr12	92734880	92735123	CALLNREreversecontrolTxMACS2STARRENH_indivuallyrmDupat75thpercentile021623_peak_81645	285	.	6.72101	30.8973	28.5316	147
chr12	92757296	92757826	CALLNREreversecontrolTxMACS2STARRENH_indivuallyrmDupat75thpercentile021623_peak_81649	913	.	3.20531	95.0859	91.3842	317
chr12	92817167	92817392	CALLNREreversecontrolTxMACS2STARRENH_indivuallyrmDupat75thpercentile021623_peak_81663	672	.	11.2899	70.5077	67.2191	514
chr12	92933742	92933983	CALLNREreversecontrolTxMACS2STARRENH_indivuallyrmDupat75thpercentile021623_peak_81683	498	.	7.43105	52.7895	49.8722	193
chr12	92964033	92964292	CALLNREreversecontrolTxMACS2STARRENH_indivuallyrmDupat75thpercentile021623_peak_81692	450	.	2.26624	47.8548	45.0516	62
chr12	94427034	94427302	CALLNREreversecontrolTxMACS2STARRENH_indivuallyrmDupat75thpercentile021623_peak_81942	495	.	2.98937	52.4981	49.5834	253
chr12	96429124	96429826	CALLNREreversecontrolTxMACS2STARRENH_indivuallyrmDupat75thpercentile021623_peak_82262	1462	.	1.79655	150.416	146.208	398
chr12	96502107	96502390	CALLNREreversecontrolTxMACS2STARRENH_indivuallyrmDupat75thpercentile021623_peak_82281	588	.	4.35375	61.9499	58.8173	157
chr12	96589239	96589590	CALLNREreversecontrolTxMACS2STARRENH_indivuallyrmDupat75thpercentile021623_peak_82299	518	.	2.03531	54.8423	51.8708	337
chr12	96750172	96750329	CALLNREreversecontrolTxMACS2STARRENH_indivuallyrmDupat75thpercentile021623_peak_82339	1185	.	18.9722	122.582	118.578	124
chr12	97113682	97114214	CALLNREreversecontrolTxMACS2STARRENH_indivuallyrmDupat75thpercentile021623_peak_82391	810	.	5.66149	84.579	81.034	285
chr12	97300627	97301068	CALLNREreversecontrolTxMACS2STARRENH_indivuallyrmDupat75thpercentile021623_peak_82414	432	.	1.85421	45.9631	43.2128	390
chr12	97542917	97543085	CALLNREreversecontrolTxMACS2STARRENH_indivuallyrmDupat75thpercentile021623_peak_82438	771	.	14.3179	80.596	77.1185	315
chr12	99037913	99038108	CALLNREreversecontrolTxMACS2STARRENH_indivuallyrmDupat75thpercentile021623_peak_82620	874	.	2.55975	91.1287	87.483	236
chr12	99092585	99092872	CALLNREreversecontrolTxMACS2STARRENH_indivuallyrmDupat75thpercentile021623_peak_82629	304	.	4.01687	32.9143	30.4899	198
chr12	100660495	100660990	CALLNREreversecontrolTxMACS2STARRENH_indivuallyrmDupat75thpercentile021623_peak_82819	2734	.	2.30028	278.238	273.489	347
chr12	101801107	101801483	CALLNREreversecontrolTxMACS2STARRENH_indivuallyrmDupat75thpercentile021623_peak_82955	313	.	2.40122	33.7334	31.3008	281
chr12	101801682	101802039	CALLNREreversecontrolTxMACS2STARRENH_indivuallyrmDupat75thpercentile021623_peak_82956	418	.	2.47144	44.5353	41.8142	155
chr12	102090776	102091288	CALLNREreversecontrolTxMACS2STARRENH_indivuallyrmDupat75thpercentile021623_peak_82997	530	.	3.00222	56.0437	53.043	422
chr12	102455542	102455992	CALLNREreversecontrolTxMACS2STARRENH_indivuallyrmDupat75thpercentile021623_peak_83051	422	.	1.45981	44.9603	42.2357	328
chr12	102513643	102514155	CALLNREreversecontrolTxMACS2STARRENH_indivuallyrmDupat75thpercentile021623_peak_83054	406	.	1.56255	43.3655	40.6723	275
chr12	103311220	103311425	CALLNREreversecontrolTxMACS2STARRENH_indivuallyrmDupat75thpercentile021623_peak_83140	579	.	6.35871	61.0808	57.971	209
chr12	103828635	103828819	CALLNREreversecontrolTxMACS2STARRENH_indivuallyrmDupat75thpercentile021623_peak_83207	663	.	3.30776	69.6273	66.3454	141
chr12	103889778	103889959	CALLNREreversecontrolTxMACS2STARRENH_indivuallyrmDupat75thpercentile021623_peak_83217	302	.	2.71409	32.6939	30.2907	26
chr12	104323158	104323463	CALLNREreversecontrolTxMACS2STARRENH_indivuallyrmDupat75thpercentile021623_peak_83276	1798	.	2.87684	184.268	179.879	352
chr12	104458273	104458541	CALLNREreversecontrolTxMACS2STARRENH_indivuallyrmDupat75thpercentile021623_peak_83295	352	.	1.497	37.8316	35.2846	35
chr12	104584397	104584618	CALLNREreversecontrolTxMACS2STARRENH_indivuallyrmDupat75thpercentile021623_peak_83312	371	.	4.9222	39.7606	37.1581	92
chr12	104595138	104595411	CALLNREreversecontrolTxMACS2STARRENH_indivuallyrmDupat75thpercentile021623_peak_83314	518	.	3.99075	54.8193	51.848	86
chr12	104766076	104766311	CALLNREreversecontrolTxMACS2STARRENH_indivuallyrmDupat75thpercentile021623_peak_83345	1103	.	16.1841	114.315	110.382	360
chr12	104852244	104852449	CALLNREreversecontrolTxMACS2STARRENH_indivuallyrmDupat75thpercentile021623_peak_83367	297	.	1.98968	32.1056	29.7081	131
chr12	104891474	104891607	CALLNREreversecontrolTxMACS2STARRENH_indivuallyrmDupat75thpercentile021623_peak_83377	317	.	2.53375	34.1565	31.7012	92
chr12	105114105	105114394	CALLNREreversecontrolTxMACS2STARRENH_indivuallyrmDupat75thpercentile021623_peak_83443	295	.	2.31779	31.9497	29.5538	319
chr12	105368555	105368739	CALLNREreversecontrolTxMACS2STARRENH_indivuallyrmDupat75thpercentile021623_peak_83477	507	.	5.61905	53.6943	50.7507	120
chr12	105379848	105380312	CALLNREreversecontrolTxMACS2STARRENH_indivuallyrmDupat75thpercentile021623_peak_83479	1065	.	2.14174	110.423	106.535	217
chr12	105573941	105574159	CALLNREreversecontrolTxMACS2STARRENH_indivuallyrmDupat75thpercentile021623_peak_83509	365	.	5.55105	39.0794	36.5018	117
chr12	106642691	106642787	CALLNREreversecontrolTxMACS2STARRENH_indivuallyrmDupat75thpercentile021623_peak_83660	958	.	5.07196	99.5684	95.8121	386
chr12	106675973	106676416	CALLNREreversecontrolTxMACS2STARRENH_indivuallyrmDupat75thpercentile021623_peak_83667	1158	.	22.2441	119.87	115.886	329
chr12	106696254	106696581	CALLNREreversecontrolTxMACS2STARRENH_indivuallyrmDupat75thpercentile021623_peak_83672	1472	.	2.27662	151.515	147.299	83
chr12	107289665	107289885	CALLNREreversecontrolTxMACS2STARRENH_indivuallyrmDupat75thpercentile021623_peak_83756	457	.	5.828	48.5491	45.7343	154
chr12	107380699	107380939	CALLNREreversecontrolTxMACS2STARRENH_indivuallyrmDupat75thpercentile021623_peak_83766	676	.	2.25108	70.9222	67.6162	178
chr12	107486673	107486908	CALLNREreversecontrolTxMACS2STARRENH_indivuallyrmDupat75thpercentile021623_peak_83771	308	.	2.05203	33.2709	30.8431	296
chr12	107487386	107487761	CALLNREreversecontrolTxMACS2STARRENH_indivuallyrmDupat75thpercentile021623_peak_83772	2888	.	2.54759	293.672	288.874	217
chr12	107702777	107703153	CALLNREreversecontrolTxMACS2STARRENH_indivuallyrmDupat75thpercentile021623_peak_83802	288	.	4.50464	31.2679	28.8976	273
chr12	108001219	108001434	CALLNREreversecontrolTxMACS2STARRENH_indivuallyrmDupat75thpercentile021623_peak_83860	2304	.	36.4343	235.098	230.492	273
chr12	108079455	108079914	CALLNREreversecontrolTxMACS2STARRENH_indivuallyrmDupat75thpercentile021623_peak_83872	2698	.	4.48662	274.624	269.887	167
chr12	109010866	109011397	CALLNREreversecontrolTxMACS2STARRENH_indivuallyrmDupat75thpercentile021623_peak_83999	755	.	3.48824	78.9649	75.5155	489
chr12	109085192	109085618	CALLNREreversecontrolTxMACS2STARRENH_indivuallyrmDupat75thpercentile021623_peak_84013	725	.	3.28889	75.9751	72.575	320
chr12	109125407	109125933	CALLNREreversecontrolTxMACS2STARRENH_indivuallyrmDupat75thpercentile021623_peak_84022	1278	.	2.22877	131.919	127.838	227
chr12	109490185	109490276	CALLNREreversecontrolTxMACS2STARRENH_indivuallyrmDupat75thpercentile021623_peak_84069	331	.	1.82908	35.6437	33.155	150
chr12	109915085	109915673	CALLNREreversecontrolTxMACS2STARRENH_indivuallyrmDupat75thpercentile021623_peak_84129	4359	.	8.27353	441.19	435.97	466
chr12	110011042	110011518	CALLNREreversecontrolTxMACS2STARRENH_indivuallyrmDupat75thpercentile021623_peak_84148	399	.	1.29738	42.6245	39.9571	382
chr12	110326132	110326368	CALLNREreversecontrolTxMACS2STARRENH_indivuallyrmDupat75thpercentile021623_peak_84201	613	.	5.45823	64.567	61.3846	238
chr12	110337800	110338135	CALLNREreversecontrolTxMACS2STARRENH_indivuallyrmDupat75thpercentile021623_peak_84205	341	.	1.86359	36.6223	34.1054	259
chr12	110436872	110437215	CALLNREreversecontrolTxMACS2STARRENH_indivuallyrmDupat75thpercentile021623_peak_84228	5231	.	6.08977	528.584	523.133	161
chr12	110750784	110751021	CALLNREreversecontrolTxMACS2STARRENH_indivuallyrmDupat75thpercentile021623_peak_84272	513	.	9.68431	54.2797	51.331	885
chr12	110787648	110787817	CALLNREreversecontrolTxMACS2STARRENH_indivuallyrmDupat75thpercentile021623_peak_84283	297	.	2.57655	32.1183	29.7206	821
chr12	110841080	110841935	CALLNREreversecontrolTxMACS2STARRENH_indivuallyrmDupat75thpercentile021623_peak_84295	402	.	2.00924	42.971	40.2819	783
chr12	110887949	110888272	CALLNREreversecontrolTxMACS2STARRENH_indivuallyrmDupat75thpercentile021623_peak_84303	674	.	1.644	70.8034	67.4987	237
chr12	110906036	110906658	CALLNREreversecontrolTxMACS2STARRENH_indivuallyrmDupat75thpercentile021623_peak_84306	701	.	1.69831	73.5528	70.1953	102
chr12	110939928	110940160	CALLNREreversecontrolTxMACS2STARRENH_indivuallyrmDupat75thpercentile021623_peak_84310	1576	.	1.85597	161.884	157.607	108
chr12	111351163	111351959	CALLNREreversecontrolTxMACS2STARRENH_indivuallyrmDupat75thpercentile021623_peak_84405	1179	.	9.50573	121.995	117.996	444
chr12	111462191	111462373	CALLNREreversecontrolTxMACS2STARRENH_indivuallyrmDupat75thpercentile021623_peak_84421	533	.	6.96597	56.3347	53.3316	97
chr12	111494494	111495169	CALLNREreversecontrolTxMACS2STARRENH_indivuallyrmDupat75thpercentile021623_peak_84428	320	.	1.63836	34.5126	32.0538	198
chr12	112123713	112124001	CALLNREreversecontrolTxMACS2STARRENH_indivuallyrmDupat75thpercentile021623_peak_84539	279	.	1.44454	30.2675	27.9259	147
chr12	112432538	112432831	CALLNREreversecontrolTxMACS2STARRENH_indivuallyrmDupat75thpercentile021623_peak_84593	682	.	4.48522	71.5173	68.2068	243
chr12	112596686	112596920	CALLNREreversecontrolTxMACS2STARRENH_indivuallyrmDupat75thpercentile021623_peak_84623	573	.	3.16718	60.412	57.3244	116
chr12	112856426	112856640	CALLNREreversecontrolTxMACS2STARRENH_indivuallyrmDupat75thpercentile021623_peak_84666	276	.	1.70155	30.0201	27.6816	241
chr12	113508070	113508357	CALLNREreversecontrolTxMACS2STARRENH_indivuallyrmDupat75thpercentile021623_peak_84767	601	.	7.08965	63.3418	60.1835	122
chr12	113573686	113574113	CALLNREreversecontrolTxMACS2STARRENH_indivuallyrmDupat75thpercentile021623_peak_84784	619	.	4.41829	65.1091	61.9225	41
chr12	113623327	113623542	CALLNREreversecontrolTxMACS2STARRENH_indivuallyrmDupat75thpercentile021623_peak_84798	768	.	2.92236	80.3385	76.8628	89
chr12	113716734	113716987	CALLNREreversecontrolTxMACS2STARRENH_indivuallyrmDupat75thpercentile021623_peak_84816	308	.	4.83073	33.23	30.8024	92
chr12	116498632	116498821	CALLNREreversecontrolTxMACS2STARRENH_indivuallyrmDupat75thpercentile021623_peak_85181	325	.	2.58996	35.069	32.5864	461
chr12	116702439	116702597	CALLNREreversecontrolTxMACS2STARRENH_indivuallyrmDupat75thpercentile021623_peak_85217	805	.	10.0018	84.0874	80.546	177
chr12	116997045	116997650	CALLNREreversecontrolTxMACS2STARRENH_indivuallyrmDupat75thpercentile021623_peak_85269	825	.	2.10796	86.1027	82.5354	403
chr12	117110789	117111247	CALLNREreversecontrolTxMACS2STARRENH_indivuallyrmDupat75thpercentile021623_peak_85292	383	.	2.24066	40.9799	38.346	340
chr12	117593136	117593296	CALLNREreversecontrolTxMACS2STARRENH_indivuallyrmDupat75thpercentile021623_peak_85373	297	.	4.05546	32.1437	29.7459	291
chr12	117965765	117966076	CALLNREreversecontrolTxMACS2STARRENH_indivuallyrmDupat75thpercentile021623_peak_85428	325	.	9.58797	35.037	32.5546	259
chr12	118814025	118814346	CALLNREreversecontrolTxMACS2STARRENH_indivuallyrmDupat75thpercentile021623_peak_85554	339	.	1.69698	36.468	33.9531	75
chr12	120554744	120554957	CALLNREreversecontrolTxMACS2STARRENH_indivuallyrmDupat75thpercentile021623_peak_85789	989	.	2.43368	102.793	98.9986	178
chr12	120559754	120559929	CALLNREreversecontrolTxMACS2STARRENH_indivuallyrmDupat75thpercentile021623_peak_85790	483	.	3.25325	51.2747	48.3878	306
chr12	120669266	120669653	CALLNREreversecontrolTxMACS2STARRENH_indivuallyrmDupat75thpercentile021623_peak_85817	384	.	2.68361	41.0446	38.4103	297
chr12	120883955	120884503	CALLNREreversecontrolTxMACS2STARRENH_indivuallyrmDupat75thpercentile021623_peak_85856	2411	.	2.67975	245.83	241.183	309
chr12	120891696	120891957	CALLNREreversecontrolTxMACS2STARRENH_indivuallyrmDupat75thpercentile021623_peak_85857	325	.	4.27406	34.9677	32.5046	635
chr12	120966718	120967077	CALLNREreversecontrolTxMACS2STARRENH_indivuallyrmDupat75thpercentile021623_peak_85866	742	.	2.19732	77.6541	74.2277	253
chr12	121124255	121124807	CALLNREreversecontrolTxMACS2STARRENH_indivuallyrmDupat75thpercentile021623_peak_85899	321	.	1.2962	34.6357	32.1755	489
chr12	121397669	121397916	CALLNREreversecontrolTxMACS2STARRENH_indivuallyrmDupat75thpercentile021623_peak_85939	292	.	2.30079	31.5965	29.2234	400
chr12	121439856	121440060	CALLNREreversecontrolTxMACS2STARRENH_indivuallyrmDupat75thpercentile021623_peak_85951	1156	.	15.3454	119.605	115.627	112
chr12	121476733	121477058	CALLNREreversecontrolTxMACS2STARRENH_indivuallyrmDupat75thpercentile021623_peak_85959	750	.	2.84072	78.5425	75.0962	251
chr12	121497700	121498372	CALLNREreversecontrolTxMACS2STARRENH_indivuallyrmDupat75thpercentile021623_peak_85962	311	.	2.87347	33.5393	31.1088	330
chr12	121566872	121567210	CALLNREreversecontrolTxMACS2STARRENH_indivuallyrmDupat75thpercentile021623_peak_85972	1239	.	2.44264	128.004	123.955	212
chr12	121678415	121678704	CALLNREreversecontrolTxMACS2STARRENH_indivuallyrmDupat75thpercentile021623_peak_85999	319	.	1.49213	34.4511	31.9929	214
chr12	121772529	121772804	CALLNREreversecontrolTxMACS2STARRENH_indivuallyrmDupat75thpercentile021623_peak_86013	313	.	3.18871	33.7436	31.311	224
chr12	121968564	121968829	CALLNREreversecontrolTxMACS2STARRENH_indivuallyrmDupat75thpercentile021623_peak_86048	433	.	3.07445	46.1334	43.3813	131
chr12	122124807	122125169	CALLNREreversecontrolTxMACS2STARRENH_indivuallyrmDupat75thpercentile021623_peak_86090	807	.	1.48781	84.3212	80.7784	166
chr12	122150165	122150553	CALLNREreversecontrolTxMACS2STARRENH_indivuallyrmDupat75thpercentile021623_peak_86098	351	.	2.69019	37.743	35.1967	177
chr12	122249815	122250112	CALLNREreversecontrolTxMACS2STARRENH_indivuallyrmDupat75thpercentile021623_peak_86122	564	.	5.19837	59.4949	56.4154	257
chr12	122469479	122469724	CALLNREreversecontrolTxMACS2STARRENH_indivuallyrmDupat75thpercentile021623_peak_86165	1059	.	20.9018	109.872	105.986	338
chr12	123358683	123358944	CALLNREreversecontrolTxMACS2STARRENH_indivuallyrmDupat75thpercentile021623_peak_86341	279	.	2.21996	30.3174	27.975	785
chr12	123383216	123383501	CALLNREreversecontrolTxMACS2STARRENH_indivuallyrmDupat75thpercentile021623_peak_86344	845	.	3.73571	88.1827	84.5784	223
chr12	123458945	123459978	CALLNREreversecontrolTxMACS2STARRENH_indivuallyrmDupat75thpercentile021623_peak_86359	663	.	1.73405	69.6436	66.3616	329
chr12	123717409	123717682	CALLNREreversecontrolTxMACS2STARRENH_indivuallyrmDupat75thpercentile021623_peak_86423	1032	.	1.8991	107.15	103.297	83
chr12	124950915	124951210	CALLNREreversecontrolTxMACS2STARRENH_indivuallyrmDupat75thpercentile021623_peak_86644	555	.	1.81004	58.5613	55.505	19
chr12	124978582	124978997	CALLNREreversecontrolTxMACS2STARRENH_indivuallyrmDupat75thpercentile021623_peak_86650	604	.	5.95842	63.6026	60.4427	319
chr12	125050950	125051490	CALLNREreversecontrolTxMACS2STARRENH_indivuallyrmDupat75thpercentile021623_peak_86669	561	.	2.55726	59.2032	56.1419	252
chr12	125365902	125366168	CALLNREreversecontrolTxMACS2STARRENH_indivuallyrmDupat75thpercentile021623_peak_86731	346	.	9.97149	37.2124	34.6715	271
chr12	125402016	125402332	CALLNREreversecontrolTxMACS2STARRENH_indivuallyrmDupat75thpercentile021623_peak_86739	969	.	2.17724	100.683	96.9128	42
chr12	125423901	125424610	CALLNREreversecontrolTxMACS2STARRENH_indivuallyrmDupat75thpercentile021623_peak_86745	2139	.	2.9572	218.524	213.984	371
chr12	127256887	127257169	CALLNREreversecontrolTxMACS2STARRENH_indivuallyrmDupat75thpercentile021623_peak_86981	334	.	1.96763	35.9881	33.4964	171
chr12	128873275	128873469	CALLNREreversecontrolTxMACS2STARRENH_indivuallyrmDupat75thpercentile021623_peak_87165	476	.	5.25984	50.5283	47.666	65
chr12	131232622	131232893	CALLNREreversecontrolTxMACS2STARRENH_indivuallyrmDupat75thpercentile021623_peak_87461	331	.	3.02149	35.6228	33.1342	209
chr12	131281661	131282067	CALLNREreversecontrolTxMACS2STARRENH_indivuallyrmDupat75thpercentile021623_peak_87468	709	.	3.92108	74.2828	70.9199	133
chr12	131323040	131323237	CALLNREreversecontrolTxMACS2STARRENH_indivuallyrmDupat75thpercentile021623_peak_87475	419	.	2.40219	44.6241	41.9025	512
chr12	131323933	131324231	CALLNREreversecontrolTxMACS2STARRENH_indivuallyrmDupat75thpercentile021623_peak_87476	684	.	2.58661	71.7303	68.4176	31
chr12	132195269	132195674	CALLNREreversecontrolTxMACS2STARRENH_indivuallyrmDupat75thpercentile021623_peak_87616	891	.	2.4309	92.7851	89.1173	418
chr12	133021632	133021838	CALLNREreversecontrolTxMACS2STARRENH_indivuallyrmDupat75thpercentile021623_peak_87746	758	.	2.49757	79.2624	75.8106	139
chr12	133022315	133022898	CALLNREreversecontrolTxMACS2STARRENH_indivuallyrmDupat75thpercentile021623_peak_87747	667	.	4.19503	70.0217	66.7368	508
chr12	133065511	133065938	CALLNREreversecontrolTxMACS2STARRENH_indivuallyrmDupat75thpercentile021623_peak_87758	740	.	3.26772	77.4329	74.008	750
chr12	133348140	133348347	CALLNREreversecontrolTxMACS2STARRENH_indivuallyrmDupat75thpercentile021623_peak_87827	488	.	2.52715	51.7521	48.8616	73
chr12	133410890	133411102	CALLNREreversecontrolTxMACS2STARRENH_indivuallyrmDupat75thpercentile021623_peak_87843	411	.	5.51297	43.8704	41.1729	395
chr12	133656851	133657750	CALLNREreversecontrolTxMACS2STARRENH_indivuallyrmDupat75thpercentile021623_peak_87870	381	.	1.44012	40.795	38.1629	578
chr12	133757911	133758148	CALLNREreversecontrolTxMACS2STARRENH_indivuallyrmDupat75thpercentile021623_peak_87886	698	.	2.81521	73.1582	69.8173	76
chr13	19174208	19174475	CALLNREreversecontrolTxMACS2STARRENH_indivuallyrmDupat75thpercentile021623_peak_87903	298	.	3.41547	32.2573	29.8584	290
chr13	20139105	20139267	CALLNREreversecontrolTxMACS2STARRENH_indivuallyrmDupat75thpercentile021623_peak_88004	647	.	6.54575	67.9506	64.7104	81
chr13	20356214	20356380	CALLNREreversecontrolTxMACS2STARRENH_indivuallyrmDupat75thpercentile021623_peak_88052	770	.	4.84528	80.5017	77.0249	403
chr13	20356821	20357259	CALLNREreversecontrolTxMACS2STARRENH_indivuallyrmDupat75thpercentile021623_peak_88053	341	.	1.59927	36.668	34.1508	306
chr13	20702700	20702965	CALLNREreversecontrolTxMACS2STARRENH_indivuallyrmDupat75thpercentile021623_peak_88114	532	.	8.88875	56.2308	53.2288	240
chr13	20756496	20756647	CALLNREreversecontrolTxMACS2STARRENH_indivuallyrmDupat75thpercentile021623_peak_88127	595	.	2.9748	62.7049	59.566	262
chr13	20805481	20805657	CALLNREreversecontrolTxMACS2STARRENH_indivuallyrmDupat75thpercentile021623_peak_88139	325	.	2.57608	35.0319	32.5546	141
chr13	21714338	21714689	CALLNREreversecontrolTxMACS2STARRENH_indivuallyrmDupat75thpercentile021623_peak_88285	748	.	1.48766	78.3272	74.896	261
chr13	21918868	21919277	CALLNREreversecontrolTxMACS2STARRENH_indivuallyrmDupat75thpercentile021623_peak_88309	667	.	3.71146	70.0227	66.7377	268
chr13	21939756	21939978	CALLNREreversecontrolTxMACS2STARRENH_indivuallyrmDupat75thpercentile021623_peak_88314	694	.	7.87265	72.7387	69.4013	235
chr13	22635660	22636404	CALLNREreversecontrolTxMACS2STARRENH_indivuallyrmDupat75thpercentile021623_peak_88437	644	.	2.19357	67.6866	64.4488	638
chr13	24040778	24041051	CALLNREreversecontrolTxMACS2STARRENH_indivuallyrmDupat75thpercentile021623_peak_88620	607	.	2.94915	63.8958	60.7333	178
chr13	24269913	24270459	CALLNREreversecontrolTxMACS2STARRENH_indivuallyrmDupat75thpercentile021623_peak_88660	1298	.	3.26029	133.955	129.862	244
chr13	24526592	24527026	CALLNREreversecontrolTxMACS2STARRENH_indivuallyrmDupat75thpercentile021623_peak_88697	351	.	4.18246	37.6579	35.1123	187
chr13	24540835	24541299	CALLNREreversecontrolTxMACS2STARRENH_indivuallyrmDupat75thpercentile021623_peak_88701	501	.	2.62661	53.0203	50.1005	248
chr13	24734923	24735078	CALLNREreversecontrolTxMACS2STARRENH_indivuallyrmDupat75thpercentile021623_peak_88733	548	.	1.94269	57.9214	54.8871	97
chr13	25542450	25542761	CALLNREreversecontrolTxMACS2STARRENH_indivuallyrmDupat75thpercentile021623_peak_88867	780	.	15.1049	81.5635	78.0645	303
chr13	26760325	26760888	CALLNREreversecontrolTxMACS2STARRENH_indivuallyrmDupat75thpercentile021623_peak_89059	347	.	1.65867	37.2477	34.7063	490
chr13	26827971	26828271	CALLNREreversecontrolTxMACS2STARRENH_indivuallyrmDupat75thpercentile021623_peak_89063	1004	.	2.02372	104.28	100.458	62
chr13	27825210	27825951	CALLNREreversecontrolTxMACS2STARRENH_indivuallyrmDupat75thpercentile021623_peak_89198	1894	.	2.19071	193.895	189.457	285
chr13	27980563	27980870	CALLNREreversecontrolTxMACS2STARRENH_indivuallyrmDupat75thpercentile021623_peak_89225	418	.	6.03235	44.5745	41.8532	266
chr13	28024191	28024846	CALLNREreversecontrolTxMACS2STARRENH_indivuallyrmDupat75thpercentile021623_peak_89232	1647	.	1.79803	169.062	164.747	116
chr13	28363461	28363786	CALLNREreversecontrolTxMACS2STARRENH_indivuallyrmDupat75thpercentile021623_peak_89275	340	.	2.88532	36.5943	34.0779	656
chr13	28930143	28930315	CALLNREreversecontrolTxMACS2STARRENH_indivuallyrmDupat75thpercentile021623_peak_89369	457	.	6.46463	48.588	45.7604	91
chr13	30880991	30881328	CALLNREreversecontrolTxMACS2STARRENH_indivuallyrmDupat75thpercentile021623_peak_89626	2096	.	2.79065	214.172	209.646	252
chr13	30909170	30909403	CALLNREreversecontrolTxMACS2STARRENH_indivuallyrmDupat75thpercentile021623_peak_89633	499	.	6.85559	52.8273	49.9097	364
chr13	30920669	30921138	CALLNREreversecontrolTxMACS2STARRENH_indivuallyrmDupat75thpercentile021623_peak_89636	344	.	2.08805	36.9214	34.402	214
chr13	30957164	30957420	CALLNREreversecontrolTxMACS2STARRENH_indivuallyrmDupat75thpercentile021623_peak_89645	858	.	8.89257	89.5217	85.8963	269
chr13	31736083	31736829	CALLNREreversecontrolTxMACS2STARRENH_indivuallyrmDupat75thpercentile021623_peak_89772	4284	.	2.81161	433.63	428.429	217
chr13	32381219	32381534	CALLNREreversecontrolTxMACS2STARRENH_indivuallyrmDupat75thpercentile021623_peak_89848	327	.	3.18981	35.208	32.7241	392
chr13	33105203	33105354	CALLNREreversecontrolTxMACS2STARRENH_indivuallyrmDupat75thpercentile021623_peak_89955	863	.	4.4791	89.9783	86.3495	91
chr13	33358116	33358332	CALLNREreversecontrolTxMACS2STARRENH_indivuallyrmDupat75thpercentile021623_peak_89998	1289	.	23.9699	132.992	128.905	122
chr13	34116734	34117049	CALLNREreversecontrolTxMACS2STARRENH_indivuallyrmDupat75thpercentile021623_peak_90107	382	.	1.33681	40.8935	38.2607	103
chr13	34272484	34272643	CALLNREreversecontrolTxMACS2STARRENH_indivuallyrmDupat75thpercentile021623_peak_90131	294	.	9.01269	31.8385	29.4438	186
chr13	34361308	34361701	CALLNREreversecontrolTxMACS2STARRENH_indivuallyrmDupat75thpercentile021623_peak_90147	297	.	2.51589	32.1845	29.7863	224
chr13	37299783	37299947	CALLNREreversecontrolTxMACS2STARRENH_indivuallyrmDupat75thpercentile021623_peak_90453	315	.	9.39621	33.962	31.5086	181
chr13	37574187	37574453	CALLNREreversecontrolTxMACS2STARRENH_indivuallyrmDupat75thpercentile021623_peak_90483	1472	.	5.90339	151.484	147.268	255
chr13	37574666	37575231	CALLNREreversecontrolTxMACS2STARRENH_indivuallyrmDupat75thpercentile021623_peak_90484	757	.	1.84601	79.2417	75.7901	327
chr13	38923695	38924241	CALLNREreversecontrolTxMACS2STARRENH_indivuallyrmDupat75thpercentile021623_peak_90624	800	.	1.60084	83.5406	80.0148	262
chr13	39612021	39612914	CALLNREreversecontrolTxMACS2STARRENH_indivuallyrmDupat75thpercentile021623_peak_90691	1925	.	3.1206	196.986	192.534	173
chr13	40229394	40230224	CALLNREreversecontrolTxMACS2STARRENH_indivuallyrmDupat75thpercentile021623_peak_90770	867	.	2.31423	90.378	86.7468	426
chr13	40947809	40948383	CALLNREreversecontrolTxMACS2STARRENH_indivuallyrmDupat75thpercentile021623_peak_90880	306	.	2.49069	33.1112	30.6845	359
chr13	41238719	41238925	CALLNREreversecontrolTxMACS2STARRENH_indivuallyrmDupat75thpercentile021623_peak_90959	358	.	2.11399	38.3782	35.8073	132
chr13	41309186	41309662	CALLNREreversecontrolTxMACS2STARRENH_indivuallyrmDupat75thpercentile021623_peak_90976	527	.	3.93191	55.782	52.7835	440
chr13	41345080	41345615	CALLNREreversecontrolTxMACS2STARRENH_indivuallyrmDupat75thpercentile021623_peak_90982	329	.	1.43964	35.391	32.9052	289
chr13	41351183	41351783	CALLNREreversecontrolTxMACS2STARRENH_indivuallyrmDupat75thpercentile021623_peak_90983	754	.	2.33478	78.919	75.4698	304
chr13	41634329	41634550	CALLNREreversecontrolTxMACS2STARRENH_indivuallyrmDupat75thpercentile021623_peak_91043	3183	.	4.32224	323.252	318.362	1504
chr13	41634746	41636161	CALLNREreversecontrolTxMACS2STARRENH_indivuallyrmDupat75thpercentile021623_peak_91043	3183	.	4.32224	323.252	318.362	1504
chr13	41768458	41768815	CALLNREreversecontrolTxMACS2STARRENH_indivuallyrmDupat75thpercentile021623_peak_91058	1066	.	1.82551	110.565	106.675	243
chr13	41860592	41860988	CALLNREreversecontrolTxMACS2STARRENH_indivuallyrmDupat75thpercentile021623_peak_91068	447	.	7.57706	47.5393	44.7388	332
chr13	42980447	42980746	CALLNREreversecontrolTxMACS2STARRENH_indivuallyrmDupat75thpercentile021623_peak_91252	320	.	2.91867	34.538	32.079	546
chr13	43545067	43545285	CALLNREreversecontrolTxMACS2STARRENH_indivuallyrmDupat75thpercentile021623_peak_91330	329	.	5.21833	35.4373	32.951	92
chr13	43566563	43566958	CALLNREreversecontrolTxMACS2STARRENH_indivuallyrmDupat75thpercentile021623_peak_91336	367	.	1.80751	39.3753	36.7953	270
chr13	43597665	43598006	CALLNREreversecontrolTxMACS2STARRENH_indivuallyrmDupat75thpercentile021623_peak_91339	979	.	2.65844	101.766	97.9787	287
chr13	43629481	43629722	CALLNREreversecontrolTxMACS2STARRENH_indivuallyrmDupat75thpercentile021623_peak_91348	283	.	2.27263	30.6985	28.3529	120
chr13	43631865	43632329	CALLNREreversecontrolTxMACS2STARRENH_indivuallyrmDupat75thpercentile021623_peak_91350	758	.	3.55496	79.2543	75.8027	151
chr13	43649488	43649745	CALLNREreversecontrolTxMACS2STARRENH_indivuallyrmDupat75thpercentile021623_peak_91355	361	.	7.52155	38.7726	36.1982	410
chr13	44885368	44885618	CALLNREreversecontrolTxMACS2STARRENH_indivuallyrmDupat75thpercentile021623_peak_91530	713	.	13.6383	74.7027	71.3242	67
chr13	45149969	45150213	CALLNREreversecontrolTxMACS2STARRENH_indivuallyrmDupat75thpercentile021623_peak_91578	674	.	2.49016	70.7568	67.4524	417
chr13	45491800	45492564	CALLNREreversecontrolTxMACS2STARRENH_indivuallyrmDupat75thpercentile021623_peak_91629	2498	.	2.35875	254.529	249.85	460
chr13	45621270	45621701	CALLNREreversecontrolTxMACS2STARRENH_indivuallyrmDupat75thpercentile021623_peak_91643	348	.	3.89708	37.4427	34.8995	318
chr13	45970161	45970461	CALLNREreversecontrolTxMACS2STARRENH_indivuallyrmDupat75thpercentile021623_peak_91704	308	.	3.18838	33.3251	30.8966	607
chr13	46711095	46711254	CALLNREreversecontrolTxMACS2STARRENH_indivuallyrmDupat75thpercentile021623_peak_91826	413	.	9.66344	44.1017	41.3846	163
chr13	46758607	46758775	CALLNREreversecontrolTxMACS2STARRENH_indivuallyrmDupat75thpercentile021623_peak_91842	516	.	2.39238	54.6551	51.6856	101
chr13	47242002	47242567	CALLNREreversecontrolTxMACS2STARRENH_indivuallyrmDupat75thpercentile021623_peak_91923	840	.	4.54941	87.6317	84.0417	218
chr13	47370754	47371643	CALLNREreversecontrolTxMACS2STARRENH_indivuallyrmDupat75thpercentile021623_peak_91938	1500	.	3.18615	154.324	150.09	482
chr13	49106732	49107142	CALLNREreversecontrolTxMACS2STARRENH_indivuallyrmDupat75thpercentile021623_peak_92163	1575	.	1.73133	161.867	157.589	191
chr13	49549463	49549635	CALLNREreversecontrolTxMACS2STARRENH_indivuallyrmDupat75thpercentile021623_peak_92241	1046	.	4.18923	108.484	104.614	147
chr13	49550053	49550415	CALLNREreversecontrolTxMACS2STARRENH_indivuallyrmDupat75thpercentile021623_peak_92242	529	.	1.77962	55.9836	52.9837	259
chr13	50070518	50070804	CALLNREreversecontrolTxMACS2STARRENH_indivuallyrmDupat75thpercentile021623_peak_92325	362	.	2.01814	38.8697	36.2943	45
chr13	50366877	50367144	CALLNREreversecontrolTxMACS2STARRENH_indivuallyrmDupat75thpercentile021623_peak_92380	997	.	1.72674	103.568	99.76	231
chr13	50571189	50571688	CALLNREreversecontrolTxMACS2STARRENH_indivuallyrmDupat75thpercentile021623_peak_92410	926	.	2.35362	96.3497	92.6294	397
chr13	50655886	50656853	CALLNREreversecontrolTxMACS2STARRENH_indivuallyrmDupat75thpercentile021623_peak_92422	284	.	1.39918	30.7491	28.4029	298
chr13	51289906	51290063	CALLNREreversecontrolTxMACS2STARRENH_indivuallyrmDupat75thpercentile021623_peak_92519	976	.	19.7512	101.456	97.6702	458
chr13	51330157	51330483	CALLNREreversecontrolTxMACS2STARRENH_indivuallyrmDupat75thpercentile021623_peak_92526	566	.	3.57089	59.7211	56.6394	215
chr13	51995051	51995233	CALLNREreversecontrolTxMACS2STARRENH_indivuallyrmDupat75thpercentile021623_peak_92639	448	.	7.29451	47.6409	44.8396	19
chr13	52158029	52158504	CALLNREreversecontrolTxMACS2STARRENH_indivuallyrmDupat75thpercentile021623_peak_92662	2220	.	1.991	226.586	222.015	298
chr13	52389244	52389558	CALLNREreversecontrolTxMACS2STARRENH_indivuallyrmDupat75thpercentile021623_peak_92694	864	.	3.74877	90.0985	86.469	178
chr13	52419225	52419622	CALLNREreversecontrolTxMACS2STARRENH_indivuallyrmDupat75thpercentile021623_peak_92702	746	.	3.24836	78.0636	74.6341	397
chr13	52733119	52733467	CALLNREreversecontrolTxMACS2STARRENH_indivuallyrmDupat75thpercentile021623_peak_92756	841	.	6.20911	87.7994	84.1986	240
chr13	52733661	52733827	CALLNREreversecontrolTxMACS2STARRENH_indivuallyrmDupat75thpercentile021623_peak_92757	913	.	5.98138	95.0184	91.3176	99
chr13	53029199	53029522	CALLNREreversecontrolTxMACS2STARRENH_indivuallyrmDupat75thpercentile021623_peak_92799	324	.	1.28946	34.9487	32.4857	290
chr13	53029973	53030137	CALLNREreversecontrolTxMACS2STARRENH_indivuallyrmDupat75thpercentile021623_peak_92800	1045	.	2.71825	108.445	104.584	81
chr13	60970688	60971332	CALLNREreversecontrolTxMACS2STARRENH_indivuallyrmDupat75thpercentile021623_peak_93593	807	.	1.8263	84.2897	80.7471	371
chr13	72453458	72453551	CALLNREreversecontrolTxMACS2STARRENH_indivuallyrmDupat75thpercentile021623_peak_94789	826	.	12.3407	86.24	82.6718	253
chr13	74095217	74095604	CALLNREreversecontrolTxMACS2STARRENH_indivuallyrmDupat75thpercentile021623_peak_94994	399	.	2.76243	42.5721	39.9052	311
chr13	74276635	74276960	CALLNREreversecontrolTxMACS2STARRENH_indivuallyrmDupat75thpercentile021623_peak_95021	468	.	2.21018	49.6579	46.8211	137
chr13	74339524	74340202	CALLNREreversecontrolTxMACS2STARRENH_indivuallyrmDupat75thpercentile021623_peak_95042	318	.	1.72454	34.258	31.8021	604
chr13	74826375	74826539	CALLNREreversecontrolTxMACS2STARRENH_indivuallyrmDupat75thpercentile021623_peak_95152	955	.	8.36808	99.2987	95.5439	140
chr13	75333934	75334130	CALLNREreversecontrolTxMACS2STARRENH_indivuallyrmDupat75thpercentile021623_peak_95224	633	.	8.22296	66.5415	63.3283	170
chr13	76111697	76112238	CALLNREreversecontrolTxMACS2STARRENH_indivuallyrmDupat75thpercentile021623_peak_95325	2416	.	4.05607	246.323	241.674	400
chr13	76123492	76123880	CALLNREreversecontrolTxMACS2STARRENH_indivuallyrmDupat75thpercentile021623_peak_95327	1214	.	1.73083	125.437	121.411	106
chr13	76147842	76147998	CALLNREreversecontrolTxMACS2STARRENH_indivuallyrmDupat75thpercentile021623_peak_95333	505	.	12.1966	53.4432	50.5018	172
chr13	76210577	76211077	CALLNREreversecontrolTxMACS2STARRENH_indivuallyrmDupat75thpercentile021623_peak_95346	644	.	2.87951	67.7379	64.4995	282
chr13	76334381	76334886	CALLNREreversecontrolTxMACS2STARRENH_indivuallyrmDupat75thpercentile021623_peak_95369	847	.	2.74576	88.3096	84.7044	160
chr13	77919550	77919707	CALLNREreversecontrolTxMACS2STARRENH_indivuallyrmDupat75thpercentile021623_peak_95612	284	.	2.67576	30.8318	28.4666	100
chr13	78384703	78384994	CALLNREreversecontrolTxMACS2STARRENH_indivuallyrmDupat75thpercentile021623_peak_95681	802	.	17.2583	83.7513	80.2125	195
chr13	79768737	79769050	CALLNREreversecontrolTxMACS2STARRENH_indivuallyrmDupat75thpercentile021623_peak_95841	320	.	4.91678	34.5086	32.0498	206
chr13	79980176	79980733	CALLNREreversecontrolTxMACS2STARRENH_indivuallyrmDupat75thpercentile021623_peak_95873	1475	.	2.26316	151.753	147.537	255
chr13	88855092	88855340	CALLNREreversecontrolTxMACS2STARRENH_indivuallyrmDupat75thpercentile021623_peak_96845	294	.	9.01269	31.8385	29.4438	125
chr13	93458670	93459007	CALLNREreversecontrolTxMACS2STARRENH_indivuallyrmDupat75thpercentile021623_peak_97390	550	.	13.4232	58.1475	55.0944	68
chr13	95201149	95202414	CALLNREreversecontrolTxMACS2STARRENH_indivuallyrmDupat75thpercentile021623_peak_97575	472	.	1.61038	50.1446	47.2858	668
chr13	95513246	95513426	CALLNREreversecontrolTxMACS2STARRENH_indivuallyrmDupat75thpercentile021623_peak_97615	315	.	9.39621	33.962	31.5086	411
chr13	95841500	95841811	CALLNREreversecontrolTxMACS2STARRENH_indivuallyrmDupat75thpercentile021623_peak_97660	340	.	2.15007	36.5554	34.0392	315
chr13	96130691	96131253	CALLNREreversecontrolTxMACS2STARRENH_indivuallyrmDupat75thpercentile021623_peak_97706	2900	.	15.7206	294.894	290.092	583
chr13	98138935	98139141	CALLNREreversecontrolTxMACS2STARRENH_indivuallyrmDupat75thpercentile021623_peak_97959	1189	.	20.4673	122.951	118.944	253
chr13	99169853	99170234	CALLNREreversecontrolTxMACS2STARRENH_indivuallyrmDupat75thpercentile021623_peak_98107	588	.	5.74256	61.9768	58.8439	296
chr13	99911040	99911326	CALLNREreversecontrolTxMACS2STARRENH_indivuallyrmDupat75thpercentile021623_peak_98259	352	.	2.46312	37.8127	35.2658	131
chr13	100077979	100078324	CALLNREreversecontrolTxMACS2STARRENH_indivuallyrmDupat75thpercentile021623_peak_98301	404	.	1.95328	43.1631	40.4721	118
chr13	100086729	100086966	CALLNREreversecontrolTxMACS2STARRENH_indivuallyrmDupat75thpercentile021623_peak_98303	594	.	1.53855	62.6139	59.4755	221
chr13	100153426	100153969	CALLNREreversecontrolTxMACS2STARRENH_indivuallyrmDupat75thpercentile021623_peak_98310	921	.	1.97578	95.8166	92.1096	313
chr13	100195207	100195432	CALLNREreversecontrolTxMACS2STARRENH_indivuallyrmDupat75thpercentile021623_peak_98319	290	.	2.08687	31.4255	29.0539	45
chr13	102279454	102279935	CALLNREreversecontrolTxMACS2STARRENH_indivuallyrmDupat75thpercentile021623_peak_98600	798	.	4.46283	83.3636	79.839	57
chr13	103431938	103432275	CALLNREreversecontrolTxMACS2STARRENH_indivuallyrmDupat75thpercentile021623_peak_98729	279	.	5.9326	30.2929	27.9509	613
chr13	103498156	103498383	CALLNREreversecontrolTxMACS2STARRENH_indivuallyrmDupat75thpercentile021623_peak_98739	353	.	1.53776	37.9274	35.3797	15
chr13	103499088	103499211	CALLNREreversecontrolTxMACS2STARRENH_indivuallyrmDupat75thpercentile021623_peak_98740	391	.	2.70819	41.8376	39.1775	68
chr13	107220217	107220834	CALLNREreversecontrolTxMACS2STARRENH_indivuallyrmDupat75thpercentile021623_peak_99186	1038	.	1.85812	107.67	103.814	323
chr13	107222788	107223013	CALLNREreversecontrolTxMACS2STARRENH_indivuallyrmDupat75thpercentile021623_peak_99187	312	.	1.89106	33.6422	31.2104	223
chr13	107570212	107570648	CALLNREreversecontrolTxMACS2STARRENH_indivuallyrmDupat75thpercentile021623_peak_99239	361	.	1.95112	38.773	36.1986	296
chr13	108922142	108922628	CALLNREreversecontrolTxMACS2STARRENH_indivuallyrmDupat75thpercentile021623_peak_99369	791	.	4.38243	82.6772	79.1573	397
chr13	108994954	108995541	CALLNREreversecontrolTxMACS2STARRENH_indivuallyrmDupat75thpercentile021623_peak_99378	1494	.	8.73746	153.65	149.421	231
chr13	110384549	110384809	CALLNREreversecontrolTxMACS2STARRENH_indivuallyrmDupat75thpercentile021623_peak_99569	568	.	6.67618	59.9255	56.8423	574
chr13	110790265	110790613	CALLNREreversecontrolTxMACS2STARRENH_indivuallyrmDupat75thpercentile021623_peak_99624	963	.	5.25591	100.064	96.3008	309
chr13	111064728	111065055	CALLNREreversecontrolTxMACS2STARRENH_indivuallyrmDupat75thpercentile021623_peak_99665	1043	.	11.4536	108.227	104.366	244
chr13	111214031	111214432	CALLNREreversecontrolTxMACS2STARRENH_indivuallyrmDupat75thpercentile021623_peak_99699	333	.	1.96583	35.8233	33.3332	219
chr13	111297300	111297607	CALLNREreversecontrolTxMACS2STARRENH_indivuallyrmDupat75thpercentile021623_peak_99719	417	.	4.1615	44.4254	41.705	412
chr13	111719997	111720253	CALLNREreversecontrolTxMACS2STARRENH_indivuallyrmDupat75thpercentile021623_peak_99775	294	.	6.38532	31.8149	29.4394	80
chr13	111868644	111868814	CALLNREreversecontrolTxMACS2STARRENH_indivuallyrmDupat75thpercentile021623_peak_99813	322	.	6.0651	34.6691	32.2087	197
chr13	112041491	112041775	CALLNREreversecontrolTxMACS2STARRENH_indivuallyrmDupat75thpercentile021623_peak_99845	385	.	4.26489	41.1638	38.5283	432
chr13	113366402	113366605	CALLNREreversecontrolTxMACS2STARRENH_indivuallyrmDupat75thpercentile021623_peak_100012	631	.	7.9327	66.3794	63.1674	205
chr13	113380071	113380394	CALLNREreversecontrolTxMACS2STARRENH_indivuallyrmDupat75thpercentile021623_peak_100015	379	.	4.10179	40.5669	37.9369	637
chr13	113423273	113423430	CALLNREreversecontrolTxMACS2STARRENH_indivuallyrmDupat75thpercentile021623_peak_100024	534	.	4.95639	56.4717	53.4671	328
chr13	113784315	113784644	CALLNREreversecontrolTxMACS2STARRENH_indivuallyrmDupat75thpercentile021623_peak_100108	326	.	4.85609	35.1181	32.635	295
chr13	113840615	113840941	CALLNREreversecontrolTxMACS2STARRENH_indivuallyrmDupat75thpercentile021623_peak_100121	582	.	13.0432	61.3855	58.2735	248
chr13	114074754	114074910	CALLNREreversecontrolTxMACS2STARRENH_indivuallyrmDupat75thpercentile021623_peak_100158	841	.	17.8336	87.7689	84.1684	232
chr13	114830711	114831477	CALLNREreversecontrolTxMACS2STARRENH_indivuallyrmDupat75thpercentile021623_peak_100280	676	.	2.65555	70.9688	67.6625	616
chr13	114927374	114927851	CALLNREreversecontrolTxMACS2STARRENH_indivuallyrmDupat75thpercentile021623_peak_100308	726	.	3.29901	76.0818	72.6805	391
chr14	20811266	20811692	CALLNREreversecontrolTxMACS2STARRENH_indivuallyrmDupat75thpercentile021623_peak_100485	1165	.	1.83792	120.513	116.525	292
chr14	20895554	20895894	CALLNREreversecontrolTxMACS2STARRENH_indivuallyrmDupat75thpercentile021623_peak_100504	715	.	9.21247	74.9665	71.5853	297
chr14	20923001	20923644	CALLNREreversecontrolTxMACS2STARRENH_indivuallyrmDupat75thpercentile021623_peak_100509	326	.	1.30949	35.1386	32.6553	250
chr14	21078074	21078230	CALLNREreversecontrolTxMACS2STARRENH_indivuallyrmDupat75thpercentile021623_peak_100533	371	.	2.82121	39.7725	37.1699	238
chr14	21093709	21093718	CALLNREreversecontrolTxMACS2STARRENH_indivuallyrmDupat75thpercentile021623_peak_100537	365	.	4.7205	39.1373	36.5593	275
chr14	21100891	21101058	CALLNREreversecontrolTxMACS2STARRENH_indivuallyrmDupat75thpercentile021623_peak_100540	284	.	5.53683	30.8225	28.4573	91
chr14	21151881	21152694	CALLNREreversecontrolTxMACS2STARRENH_indivuallyrmDupat75thpercentile021623_peak_100550	829	.	2.59585	86.513	82.9305	509
chr14	21341730	21342017	CALLNREreversecontrolTxMACS2STARRENH_indivuallyrmDupat75thpercentile021623_peak_100582	697	.	6.72052	73.0914	69.7512	406
chr14	21483001	21483271	CALLNREreversecontrolTxMACS2STARRENH_indivuallyrmDupat75thpercentile021623_peak_100600	691	.	7.68172	72.4397	69.1043	231
chr14	21571841	21572499	CALLNREreversecontrolTxMACS2STARRENH_indivuallyrmDupat75thpercentile021623_peak_100618	1441	.	1.96142	148.301	144.103	93
chr14	21732342	21732515	CALLNREreversecontrolTxMACS2STARRENH_indivuallyrmDupat75thpercentile021623_peak_100650	636	.	3.26233	66.8183	63.603	656
chr14	21924212	21924521	CALLNREreversecontrolTxMACS2STARRENH_indivuallyrmDupat75thpercentile021623_peak_100680	417	.	1.30509	44.4856	41.7648	137
chr14	21979335	21979500	CALLNREreversecontrolTxMACS2STARRENH_indivuallyrmDupat75thpercentile021623_peak_100684	360	.	1.56043	38.6691	36.096	163
chr14	22182797	22182989	CALLNREreversecontrolTxMACS2STARRENH_indivuallyrmDupat75thpercentile021623_peak_100707	516	.	4.8267	54.6685	51.6989	187
chr14	22917228	22917448	CALLNREreversecontrolTxMACS2STARRENH_indivuallyrmDupat75thpercentile021623_peak_100807	575	.	5.49095	60.6808	57.575	220
chr14	23058076	23058324	CALLNREreversecontrolTxMACS2STARRENH_indivuallyrmDupat75thpercentile021623_peak_100833	510	.	1.34382	53.9961	51.05	183
chr14	23235761	23236347	CALLNREreversecontrolTxMACS2STARRENH_indivuallyrmDupat75thpercentile021623_peak_100857	900	.	2.13244	93.765	90.0823	166
chr14	23425843	23426587	CALLNREreversecontrolTxMACS2STARRENH_indivuallyrmDupat75thpercentile021623_peak_100896	1926	.	4.12714	197.076	192.623	365
chr14	23455915	23456080	CALLNREreversecontrolTxMACS2STARRENH_indivuallyrmDupat75thpercentile021623_peak_100907	384	.	4.34447	41.0819	38.4472	121
chr14	23476252	23476437	CALLNREreversecontrolTxMACS2STARRENH_indivuallyrmDupat75thpercentile021623_peak_100910	396	.	1.32942	42.305	39.6407	124
chr14	23503866	23504494	CALLNREreversecontrolTxMACS2STARRENH_indivuallyrmDupat75thpercentile021623_peak_100918	4978	.	3.71697	503.257	497.88	422
chr14	23525484	23525820	CALLNREreversecontrolTxMACS2STARRENH_indivuallyrmDupat75thpercentile021623_peak_100922	368	.	1.87353	39.4995	36.8994	240
chr14	23790163	23790585	CALLNREreversecontrolTxMACS2STARRENH_indivuallyrmDupat75thpercentile021623_peak_100966	1085	.	1.43366	112.463	108.555	232
chr14	23938452	23938877	CALLNREreversecontrolTxMACS2STARRENH_indivuallyrmDupat75thpercentile021623_peak_100992	305	.	1.33947	32.9275	30.5029	320
chr14	24025062	24025454	CALLNREreversecontrolTxMACS2STARRENH_indivuallyrmDupat75thpercentile021623_peak_101012	1455	.	1.9929	149.76	145.555	160
chr14	24438878	24439452	CALLNREreversecontrolTxMACS2STARRENH_indivuallyrmDupat75thpercentile021623_peak_101060	508	.	6.70945	53.7528	50.8084	190
chr14	24475852	24476770	CALLNREreversecontrolTxMACS2STARRENH_indivuallyrmDupat75thpercentile021623_peak_101064	496	.	2.40197	52.5312	49.6159	422
chr14	24583985	24584257	CALLNREreversecontrolTxMACS2STARRENH_indivuallyrmDupat75thpercentile021623_peak_101083	393	.	1.35139	41.9806	39.3195	227
chr14	24630314	24630855	CALLNREreversecontrolTxMACS2STARRENH_indivuallyrmDupat75thpercentile021623_peak_101085	2593	.	2.64222	264.038	259.329	222
chr14	24640775	24640945	CALLNREreversecontrolTxMACS2STARRENH_indivuallyrmDupat75thpercentile021623_peak_101086	684	.	2.33904	71.7238	68.4112	159
chr14	24684779	24685131	CALLNREreversecontrolTxMACS2STARRENH_indivuallyrmDupat75thpercentile021623_peak_101092	333	.	1.64683	35.8046	33.3146	557
chr14	24768604	24769258	CALLNREreversecontrolTxMACS2STARRENH_indivuallyrmDupat75thpercentile021623_peak_101110	536	.	2.02642	56.6065	53.6009	611
chr14	25143506	25143772	CALLNREreversecontrolTxMACS2STARRENH_indivuallyrmDupat75thpercentile021623_peak_101168	437	.	4.07622	46.5254	43.7522	292
chr14	25565050	25565252	CALLNREreversecontrolTxMACS2STARRENH_indivuallyrmDupat75thpercentile021623_peak_101215	336	.	9.77973	36.1205	33.6097	105
chr14	31159554	31160003	CALLNREreversecontrolTxMACS2STARRENH_indivuallyrmDupat75thpercentile021623_peak_101782	1900	.	12.0722	194.464	190.023	340
chr14	31344519	31344674	CALLNREreversecontrolTxMACS2STARRENH_indivuallyrmDupat75thpercentile021623_peak_101819	343	.	4.90505	36.8531	34.3345	232
chr14	31495732	31496104	CALLNREreversecontrolTxMACS2STARRENH_indivuallyrmDupat75thpercentile021623_peak_101847	445	.	1.38632	47.3876	44.5942	11
chr14	31677139	31677517	CALLNREreversecontrolTxMACS2STARRENH_indivuallyrmDupat75thpercentile021623_peak_101880	1283	.	2.0344	132.429	128.347	249
chr14	31825136	31825340	CALLNREreversecontrolTxMACS2STARRENH_indivuallyrmDupat75thpercentile021623_peak_101904	439	.	7.11312	46.7153	43.9402	204
chr14	31926458	31926636	CALLNREreversecontrolTxMACS2STARRENH_indivuallyrmDupat75thpercentile021623_peak_101922	653	.	1.77757	68.5785	65.3196	143
chr14	32030460	32030905	CALLNREreversecontrolTxMACS2STARRENH_indivuallyrmDupat75thpercentile021623_peak_101941	855	.	2.01194	89.1854	85.5626	171
chr14	32545295	32545634	CALLNREreversecontrolTxMACS2STARRENH_indivuallyrmDupat75thpercentile021623_peak_102011	488	.	2.968	51.745	48.8545	245
chr14	32672453	32672767	CALLNREreversecontrolTxMACS2STARRENH_indivuallyrmDupat75thpercentile021623_peak_102029	994	.	2.00832	103.228	99.4222	262
chr14	34419622	34420099	CALLNREreversecontrolTxMACS2STARRENH_indivuallyrmDupat75thpercentile021623_peak_102227	285	.	2.97925	30.961	28.5942	280
chr14	35023574	35023850	CALLNREreversecontrolTxMACS2STARRENH_indivuallyrmDupat75thpercentile021623_peak_102305	688	.	8.18857	72.1986	68.8651	193
chr14	35135161	35135619	CALLNREreversecontrolTxMACS2STARRENH_indivuallyrmDupat75thpercentile021623_peak_102326	360	.	2.601	38.6017	36.0289	792
chr14	35451894	35452221	CALLNREreversecontrolTxMACS2STARRENH_indivuallyrmDupat75thpercentile021623_peak_102380	354	.	1.33109	38.0448	35.4955	27
chr14	35591513	35591715	CALLNREreversecontrolTxMACS2STARRENH_indivuallyrmDupat75thpercentile021623_peak_102404	646	.	1.64388	67.9379	64.6978	170
chr14	35625127	35625524	CALLNREreversecontrolTxMACS2STARRENH_indivuallyrmDupat75thpercentile021623_peak_102414	610	.	6.82559	64.2542	61.0891	216
chr14	36789495	36789838	CALLNREreversecontrolTxMACS2STARRENH_indivuallyrmDupat75thpercentile021623_peak_102571	308	.	1.83887	33.3217	30.8932	522
chr14	39639424	39639875	CALLNREreversecontrolTxMACS2STARRENH_indivuallyrmDupat75thpercentile021623_peak_102864	524	.	1.82006	55.4589	52.4823	299
chr14	39736174	39736733	CALLNREreversecontrolTxMACS2STARRENH_indivuallyrmDupat75thpercentile021623_peak_102883	2770	.	3.44536	281.77	277.01	224
chr14	39901344	39902212	CALLNREreversecontrolTxMACS2STARRENH_indivuallyrmDupat75thpercentile021623_peak_102911	2545	.	2.01117	259.267	254.573	292
chr14	40341772	40342180	CALLNREreversecontrolTxMACS2STARRENH_indivuallyrmDupat75thpercentile021623_peak_102971	688	.	15.3101	72.1408	68.8076	76
chr14	42294307	42294468	CALLNREreversecontrolTxMACS2STARRENH_indivuallyrmDupat75thpercentile021623_peak_103179	480	.	12.2726	50.9186	48.0356	444
chr14	45316916	45317253	CALLNREreversecontrolTxMACS2STARRENH_indivuallyrmDupat75thpercentile021623_peak_103479	345	.	9.26987	37.0841	34.563	169
chr14	45604963	45605278	CALLNREreversecontrolTxMACS2STARRENH_indivuallyrmDupat75thpercentile021623_peak_103528	584	.	2.0295	61.5393	58.4259	143
chr14	45722413	45722788	CALLNREreversecontrolTxMACS2STARRENH_indivuallyrmDupat75thpercentile021623_peak_103549	3188	.	2.60241	323.781	318.89	115
chr14	50052863	50053482	CALLNREreversecontrolTxMACS2STARRENH_indivuallyrmDupat75thpercentile021623_peak_103990	397	.	1.34576	42.4534	39.7878	368
chr14	50064993	50065862	CALLNREreversecontrolTxMACS2STARRENH_indivuallyrmDupat75thpercentile021623_peak_103991	4369	.	6.04418	442.195	436.973	915
chr14	50107541	50107717	CALLNREreversecontrolTxMACS2STARRENH_indivuallyrmDupat75thpercentile021623_peak_103999	481	.	9.77987	51.0462	48.1623	134
chr14	50320563	50320785	CALLNREreversecontrolTxMACS2STARRENH_indivuallyrmDupat75thpercentile021623_peak_104036	311	.	1.83074	33.6257	31.1942	308
chr14	50328453	50329099	CALLNREreversecontrolTxMACS2STARRENH_indivuallyrmDupat75thpercentile021623_peak_104038	1234	.	2.8106	127.511	123.466	528
chr14	50466003	50466331	CALLNREreversecontrolTxMACS2STARRENH_indivuallyrmDupat75thpercentile021623_peak_104069	576	.	2.6428	60.7645	57.658	124
chr14	50468126	50468675	CALLNREreversecontrolTxMACS2STARRENH_indivuallyrmDupat75thpercentile021623_peak_104070	734	.	2.03906	76.8414	73.4347	398
chr14	50512005	50512216	CALLNREreversecontrolTxMACS2STARRENH_indivuallyrmDupat75thpercentile021623_peak_104078	479	.	2.52835	50.8105	47.9455	102
chr14	50531737	50531909	CALLNREreversecontrolTxMACS2STARRENH_indivuallyrmDupat75thpercentile021623_peak_104082	508	.	1.93433	53.7948	50.8502	125
chr14	50779501	50779727	CALLNREreversecontrolTxMACS2STARRENH_indivuallyrmDupat75thpercentile021623_peak_104116	622	.	2.56786	65.4414	62.2521	127
chr14	50863081	50863406	CALLNREreversecontrolTxMACS2STARRENH_indivuallyrmDupat75thpercentile021623_peak_104133	799	.	7.2546	83.4811	79.9558	276
chr14	51298039	51298385	CALLNREreversecontrolTxMACS2STARRENH_indivuallyrmDupat75thpercentile021623_peak_104206	718	.	2.27108	75.2133	71.8302	37
chr14	51327104	51327374	CALLNREreversecontrolTxMACS2STARRENH_indivuallyrmDupat75thpercentile021623_peak_104211	393	.	3.81495	42.0221	39.3605	233
chr14	52118153	52118387	CALLNREreversecontrolTxMACS2STARRENH_indivuallyrmDupat75thpercentile021623_peak_104319	498	.	2.6685	52.7793	49.8621	191
chr14	52247093	52247363	CALLNREreversecontrolTxMACS2STARRENH_indivuallyrmDupat75thpercentile021623_peak_104338	844	.	9.27807	88.099	84.4952	118
chr14	52313386	52313612	CALLNREreversecontrolTxMACS2STARRENH_indivuallyrmDupat75thpercentile021623_peak_104345	721	.	2.61537	75.5455	72.1598	48
chr14	52735213	52735416	CALLNREreversecontrolTxMACS2STARRENH_indivuallyrmDupat75thpercentile021623_peak_104421	557	.	8.27804	58.8136	55.7554	54
chr14	52867659	52867849	CALLNREreversecontrolTxMACS2STARRENH_indivuallyrmDupat75thpercentile021623_peak_104451	615	.	9.02043	64.7792	61.5952	122
chr14	52997620	52997808	CALLNREreversecontrolTxMACS2STARRENH_indivuallyrmDupat75thpercentile021623_peak_104472	283	.	7.99692	30.6991	28.3536	254
chr14	53208391	53208699	CALLNREreversecontrolTxMACS2STARRENH_indivuallyrmDupat75thpercentile021623_peak_104498	304	.	3.27787	32.903	30.4786	310
chr14	53416445	53416603	CALLNREreversecontrolTxMACS2STARRENH_indivuallyrmDupat75thpercentile021623_peak_104521	384	.	5.28994	41.1119	38.4769	404
chr14	54833621	54833927	CALLNREreversecontrolTxMACS2STARRENH_indivuallyrmDupat75thpercentile021623_peak_104717	757	.	15.3374	79.1748	75.7237	482
chr14	55031835	55031994	CALLNREreversecontrolTxMACS2STARRENH_indivuallyrmDupat75thpercentile021623_peak_104737	297	.	1.85388	32.1145	29.7169	321
chr14	55493764	55494128	CALLNREreversecontrolTxMACS2STARRENH_indivuallyrmDupat75thpercentile021623_peak_104822	747	.	1.66374	78.1748	74.7444	188
chr14	55569951	55570160	CALLNREreversecontrolTxMACS2STARRENH_indivuallyrmDupat75thpercentile021623_peak_104833	444	.	2.18903	47.2643	44.4836	141
chr14	55744701	55744916	CALLNREreversecontrolTxMACS2STARRENH_indivuallyrmDupat75thpercentile021623_peak_104860	581	.	7.95026	61.2735	58.1624	195
chr14	55840560	55841296	CALLNREreversecontrolTxMACS2STARRENH_indivuallyrmDupat75thpercentile021623_peak_104884	1060	.	4.32257	109.895	106.01	837
chr14	56800332	56800502	CALLNREreversecontrolTxMACS2STARRENH_indivuallyrmDupat75thpercentile021623_peak_105029	815	.	17.4501	85.0858	81.5266	303
chr14	57046216	57046536	CALLNREreversecontrolTxMACS2STARRENH_indivuallyrmDupat75thpercentile021623_peak_105057	4610	.	4.98265	466.379	461.098	231
chr14	57579173	57579390	CALLNREreversecontrolTxMACS2STARRENH_indivuallyrmDupat75thpercentile021623_peak_105113	937	.	8.90157	97.4884	93.7553	165
chr14	57735417	57736056	CALLNREreversecontrolTxMACS2STARRENH_indivuallyrmDupat75thpercentile021623_peak_105138	437	.	1.62097	46.5547	43.7815	228
chr14	57856931	57857347	CALLNREreversecontrolTxMACS2STARRENH_indivuallyrmDupat75thpercentile021623_peak_105154	411	.	1.51195	43.8753	41.1777	287
chr14	58706073	58706697	CALLNREreversecontrolTxMACS2STARRENH_indivuallyrmDupat75thpercentile021623_peak_105240	319	.	2.19356	34.4076	31.9499	1226
chr14	58711657	58711923	CALLNREreversecontrolTxMACS2STARRENH_indivuallyrmDupat75thpercentile021623_peak_105242	290	.	1.58888	31.441	29.0693	86
chr14	58779946	58780145	CALLNREreversecontrolTxMACS2STARRENH_indivuallyrmDupat75thpercentile021623_peak_105252	373	.	3.7354	39.9451	37.3407	99
chr14	59932134	59932379	CALLNREreversecontrolTxMACS2STARRENH_indivuallyrmDupat75thpercentile021623_peak_105406	700	.	3.55234	73.4398	70.0832	45
chr14	59950626	59951459	CALLNREreversecontrolTxMACS2STARRENH_indivuallyrmDupat75thpercentile021623_peak_105409	412	.	1.40233	43.9947	41.2785	648
chr14	60386536	60386758	CALLNREreversecontrolTxMACS2STARRENH_indivuallyrmDupat75thpercentile021623_peak_105462	611	.	4.73378	64.2898	61.1244	379
chr14	60431866	60432574	CALLNREreversecontrolTxMACS2STARRENH_indivuallyrmDupat75thpercentile021623_peak_105468	318	.	1.99652	34.3153	31.8589	354
chr14	60794356	60794518	CALLNREreversecontrolTxMACS2STARRENH_indivuallyrmDupat75thpercentile021623_peak_105522	358	.	3.13626	38.4117	35.8404	593
chr14	60797777	60798762	CALLNREreversecontrolTxMACS2STARRENH_indivuallyrmDupat75thpercentile021623_peak_105523	1752	.	5.48822	179.603	175.235	645
chr14	61447545	61448342	CALLNREreversecontrolTxMACS2STARRENH_indivuallyrmDupat75thpercentile021623_peak_105587	2276	.	3.40763	232.242	227.648	548
chr14	61822567	61822753	CALLNREreversecontrolTxMACS2STARRENH_indivuallyrmDupat75thpercentile021623_peak_105638	349	.	2.93816	37.448	34.9047	156
chr14	61905912	61906326	CALLNREreversecontrolTxMACS2STARRENH_indivuallyrmDupat75thpercentile021623_peak_105661	346	.	3.17293	37.2043	34.6715	376
chr14	61938989	61939222	CALLNREreversecontrolTxMACS2STARRENH_indivuallyrmDupat75thpercentile021623_peak_105668	329	.	2.12195	35.3881	32.9023	256
chr14	62178070	62178264	CALLNREreversecontrolTxMACS2STARRENH_indivuallyrmDupat75thpercentile021623_peak_105725	367	.	3.68493	39.2862	36.7069	218
chr14	62197698	62197881	CALLNREreversecontrolTxMACS2STARRENH_indivuallyrmDupat75thpercentile021623_peak_105732	855	.	16.8608	89.1722	85.55	104
chr14	62228950	62229186	CALLNREreversecontrolTxMACS2STARRENH_indivuallyrmDupat75thpercentile021623_peak_105736	1077	.	1.62649	111.663	107.76	102
chr14	62304420	62304577	CALLNREreversecontrolTxMACS2STARRENH_indivuallyrmDupat75thpercentile021623_peak_105752	665	.	6.40973	69.8735	66.5896	124
chr14	64330904	64331113	CALLNREreversecontrolTxMACS2STARRENH_indivuallyrmDupat75thpercentile021623_peak_105989	441	.	1.8374	46.9744	44.1966	178
chr14	64663787	64663963	CALLNREreversecontrolTxMACS2STARRENH_indivuallyrmDupat75thpercentile021623_peak_106051	1105	.	18.071	114.467	110.534	384
chr14	65007150	65007469	CALLNREreversecontrolTxMACS2STARRENH_indivuallyrmDupat75thpercentile021623_peak_106108	330	.	1.38373	35.4906	33.0032	86
chr14	65453452	65453863	CALLNREreversecontrolTxMACS2STARRENH_indivuallyrmDupat75thpercentile021623_peak_106188	1733	.	1.87512	177.726	173.366	374
chr14	68677475	68677947	CALLNREreversecontrolTxMACS2STARRENH_indivuallyrmDupat75thpercentile021623_peak_106662	1322	.	3.99874	136.35	132.234	162
chr14	68749709	68750560	CALLNREreversecontrolTxMACS2STARRENH_indivuallyrmDupat75thpercentile021623_peak_106686	991	.	3.03911	102.938	99.1336	405
chr14	69262766	69263051	CALLNREreversecontrolTxMACS2STARRENH_indivuallyrmDupat75thpercentile021623_peak_106798	362	.	1.69267	38.8182	36.2433	198
chr14	69273835	69274019	CALLNREreversecontrolTxMACS2STARRENH_indivuallyrmDupat75thpercentile021623_peak_106801	352	.	3.79386	37.8351	35.2881	75
chr14	69821232	69821742	CALLNREreversecontrolTxMACS2STARRENH_indivuallyrmDupat75thpercentile021623_peak_106901	940	.	7.46554	97.7758	94.0404	493
chr14	69864769	69865467	CALLNREreversecontrolTxMACS2STARRENH_indivuallyrmDupat75thpercentile021623_peak_106910	2330	.	2.84905	237.646	233.031	358
chr14	70041128	70041596	CALLNREreversecontrolTxMACS2STARRENH_indivuallyrmDupat75thpercentile021623_peak_106941	542	.	4.20357	57.2632	54.2346	469
chr14	70092167	70092460	CALLNREreversecontrolTxMACS2STARRENH_indivuallyrmDupat75thpercentile021623_peak_106955	623	.	2.18004	65.521	62.3311	33
chr14	70104970	70105136	CALLNREreversecontrolTxMACS2STARRENH_indivuallyrmDupat75thpercentile021623_peak_106962	630	.	10.5616	66.311	63.0994	456
chr14	70134175	70134509	CALLNREreversecontrolTxMACS2STARRENH_indivuallyrmDupat75thpercentile021623_peak_106972	449	.	2.86952	47.7074	44.9056	281
chr14	70163615	70163823	CALLNREreversecontrolTxMACS2STARRENH_indivuallyrmDupat75thpercentile021623_peak_106979	659	.	6.28533	69.1741	65.911	213
chr14	70193652	70193895	CALLNREreversecontrolTxMACS2STARRENH_indivuallyrmDupat75thpercentile021623_peak_106988	479	.	2.86293	50.8596	47.9943	10
chr14	70722123	70722371	CALLNREreversecontrolTxMACS2STARRENH_indivuallyrmDupat75thpercentile021623_peak_107061	663	.	5.77869	69.5898	66.3084	146
chr14	70883512	70883830	CALLNREreversecontrolTxMACS2STARRENH_indivuallyrmDupat75thpercentile021623_peak_107086	709	.	3.00079	74.2682	70.9054	219
chr14	71338762	71339335	CALLNREreversecontrolTxMACS2STARRENH_indivuallyrmDupat75thpercentile021623_peak_107157	2081	.	11.0835	212.638	208.118	326
chr14	71439015	71439313	CALLNREreversecontrolTxMACS2STARRENH_indivuallyrmDupat75thpercentile021623_peak_107172	508	.	3.25129	53.7782	50.8338	230
chr14	71605847	71606085	CALLNREreversecontrolTxMACS2STARRENH_indivuallyrmDupat75thpercentile021623_peak_107201	1535	.	15.3452	157.782	153.529	209
chr14	72022148	72022744	CALLNREreversecontrolTxMACS2STARRENH_indivuallyrmDupat75thpercentile021623_peak_107285	399	.	2.56964	42.5842	39.9171	261
chr14	73602996	73603198	CALLNREreversecontrolTxMACS2STARRENH_indivuallyrmDupat75thpercentile021623_peak_107496	963	.	1.94553	100.135	96.3678	113
chr14	73934201	73934395	CALLNREreversecontrolTxMACS2STARRENH_indivuallyrmDupat75thpercentile021623_peak_107554	640	.	14.3691	67.292	64.0575	89
chr14	74005724	74005962	CALLNREreversecontrolTxMACS2STARRENH_indivuallyrmDupat75thpercentile021623_peak_107570	296	.	6.03503	32.0041	29.6074	329
chr14	74551194	74551670	CALLNREreversecontrolTxMACS2STARRENH_indivuallyrmDupat75thpercentile021623_peak_107657	3359	.	1.89455	340.906	335.963	172
chr14	74723864	74724259	CALLNREreversecontrolTxMACS2STARRENH_indivuallyrmDupat75thpercentile021623_peak_107679	1709	.	6.61247	175.294	170.946	672
chr14	74868431	74868796	CALLNREreversecontrolTxMACS2STARRENH_indivuallyrmDupat75thpercentile021623_peak_107703	587	.	2.40524	61.8797	58.7477	137
chr14	75319524	75319692	CALLNREreversecontrolTxMACS2STARRENH_indivuallyrmDupat75thpercentile021623_peak_107783	277	.	2.97349	30.1263	27.7865	36
chr14	75372557	75372925	CALLNREreversecontrolTxMACS2STARRENH_indivuallyrmDupat75thpercentile021623_peak_107794	1102	.	21.477	114.134	110.203	326
chr14	75408483	75408883	CALLNREreversecontrolTxMACS2STARRENH_indivuallyrmDupat75thpercentile021623_peak_107802	285	.	3.16432	30.927	28.5608	888
chr14	75469318	75469637	CALLNREreversecontrolTxMACS2STARRENH_indivuallyrmDupat75thpercentile021623_peak_107816	671	.	1.38448	70.431	67.1432	159
chr14	75643293	75643571	CALLNREreversecontrolTxMACS2STARRENH_indivuallyrmDupat75thpercentile021623_peak_107847	403	.	1.41991	43.0156	40.326	264
chr14	75659923	75660245	CALLNREreversecontrolTxMACS2STARRENH_indivuallyrmDupat75thpercentile021623_peak_107849	506	.	10.5223	53.5987	50.6561	172
chr14	75800812	75801283	CALLNREreversecontrolTxMACS2STARRENH_indivuallyrmDupat75thpercentile021623_peak_107879	443	.	2.91009	47.1482	44.3687	356
chr14	76044321	76044513	CALLNREreversecontrolTxMACS2STARRENH_indivuallyrmDupat75thpercentile021623_peak_107924	388	.	2.62501	41.4896	38.8515	47
chr14	76044736	76045113	CALLNREreversecontrolTxMACS2STARRENH_indivuallyrmDupat75thpercentile021623_peak_107925	451	.	2.68744	47.9123	45.1084	219
chr14	76617908	76618398	CALLNREreversecontrolTxMACS2STARRENH_indivuallyrmDupat75thpercentile021623_peak_108014	457	.	1.69716	48.5541	45.7343	316
chr14	77339643	77339908	CALLNREreversecontrolTxMACS2STARRENH_indivuallyrmDupat75thpercentile021623_peak_108117	550	.	13.4232	58.1475	55.0944	392
chr14	77422510	77422714	CALLNREreversecontrolTxMACS2STARRENH_indivuallyrmDupat75thpercentile021623_peak_108135	440	.	1.95546	46.8633	44.0867	46
chr14	77494136	77494565	CALLNREreversecontrolTxMACS2STARRENH_indivuallyrmDupat75thpercentile021623_peak_108147	463	.	2.46876	49.1607	46.3281	328
chr14	77647935	77648139	CALLNREreversecontrolTxMACS2STARRENH_indivuallyrmDupat75thpercentile021623_peak_108174	315	.	2.12877	33.9729	31.5194	92
chr14	77843505	77843937	CALLNREreversecontrolTxMACS2STARRENH_indivuallyrmDupat75thpercentile021623_peak_108211	286	.	1.65271	31.0448	28.677	196
chr14	78065073	78065250	CALLNREreversecontrolTxMACS2STARRENH_indivuallyrmDupat75thpercentile021623_peak_108248	710	.	8.12521	74.4412	71.077	276
chr14	78108345	78108549	CALLNREreversecontrolTxMACS2STARRENH_indivuallyrmDupat75thpercentile021623_peak_108255	349	.	2.3622	37.5013	34.9576	161
chr14	81636421	81637168	CALLNREreversecontrolTxMACS2STARRENH_indivuallyrmDupat75thpercentile021623_peak_108659	1362	.	2.05174	140.438	136.29	621
chr14	81919679	81919930	CALLNREreversecontrolTxMACS2STARRENH_indivuallyrmDupat75thpercentile021623_peak_108702	347	.	3.35825	37.3306	34.7885	210
chr14	81930984	81931334	CALLNREreversecontrolTxMACS2STARRENH_indivuallyrmDupat75thpercentile021623_peak_108705	607	.	5.05324	63.9598	60.7967	495
chr14	89290694	89291152	CALLNREreversecontrolTxMACS2STARRENH_indivuallyrmDupat75thpercentile021623_peak_109454	844	.	2.17077	88.0042	84.4012	251
chr14	89817947	89818135	CALLNREreversecontrolTxMACS2STARRENH_indivuallyrmDupat75thpercentile021623_peak_109528	362	.	4.09861	38.8173	36.2424	13
chr14	89896794	89897155	CALLNREreversecontrolTxMACS2STARRENH_indivuallyrmDupat75thpercentile021623_peak_109541	376	.	2.25391	40.2612	37.654	265
chr14	90147451	90147895	CALLNREreversecontrolTxMACS2STARRENH_indivuallyrmDupat75thpercentile021623_peak_109583	680	.	6.63151	71.399	68.0892	246
chr14	90660496	90660731	CALLNREreversecontrolTxMACS2STARRENH_indivuallyrmDupat75thpercentile021623_peak_109653	277	.	4.66255	30.0925	27.7529	87
chr14	90798046	90798371	CALLNREreversecontrolTxMACS2STARRENH_indivuallyrmDupat75thpercentile021623_peak_109667	393	.	1.4768	42.0007	39.3394	319
chr14	90849566	90849856	CALLNREreversecontrolTxMACS2STARRENH_indivuallyrmDupat75thpercentile021623_peak_109675	449	.	1.28757	47.7692	44.9666	111
chr14	91224422	91224624	CALLNREreversecontrolTxMACS2STARRENH_indivuallyrmDupat75thpercentile021623_peak_109741	355	.	2.15583	38.0918	35.5421	50
chr14	91710047	91710170	CALLNREreversecontrolTxMACS2STARRENH_indivuallyrmDupat75thpercentile021623_peak_109848	408	.	1.57678	43.558	40.8633	43
chr14	91815826	91815991	CALLNREreversecontrolTxMACS2STARRENH_indivuallyrmDupat75thpercentile021623_peak_109873	282	.	2.29563	30.6368	28.2917	212
chr14	91885380	91885686	CALLNREreversecontrolTxMACS2STARRENH_indivuallyrmDupat75thpercentile021623_peak_109896	508	.	2.3624	53.8089	50.8642	213
chr14	92181053	92181414	CALLNREreversecontrolTxMACS2STARRENH_indivuallyrmDupat75thpercentile021623_peak_109935	408	.	2.35724	43.4973	40.8032	319
chr14	92465153	92465384	CALLNREreversecontrolTxMACS2STARRENH_indivuallyrmDupat75thpercentile021623_peak_109988	485	.	10.0777	51.4765	48.588	101
chr14	92506508	92506749	CALLNREreversecontrolTxMACS2STARRENH_indivuallyrmDupat75thpercentile021623_peak_109993	336	.	1.40193	36.1982	33.686	23
chr14	93570131	93570414	CALLNREreversecontrolTxMACS2STARRENH_indivuallyrmDupat75thpercentile021623_peak_110187	665	.	2.1918	69.876	66.5921	93
chr14	93673208	93673987	CALLNREreversecontrolTxMACS2STARRENH_indivuallyrmDupat75thpercentile021623_peak_110204	657	.	1.70568	69.0334	65.7712	257
chr14	94429323	94429608	CALLNREreversecontrolTxMACS2STARRENH_indivuallyrmDupat75thpercentile021623_peak_110307	396	.	2.53076	42.2838	39.6198	282
chr14	94647098	94647559	CALLNREreversecontrolTxMACS2STARRENH_indivuallyrmDupat75thpercentile021623_peak_110345	395	.	3.03655	42.2263	39.5628	168
chr14	95322847	95323019	CALLNREreversecontrolTxMACS2STARRENH_indivuallyrmDupat75thpercentile021623_peak_110428	815	.	17.4501	85.0858	81.5266	208
chr14	95897554	95897715	CALLNREreversecontrolTxMACS2STARRENH_indivuallyrmDupat75thpercentile021623_peak_110521	636	.	14.7655	66.8599	63.6291	139
chr14	95929476	95930077	CALLNREreversecontrolTxMACS2STARRENH_indivuallyrmDupat75thpercentile021623_peak_110530	538	.	2.29776	56.8174	53.81	343
chr14	96368740	96368943	CALLNREreversecontrolTxMACS2STARRENH_indivuallyrmDupat75thpercentile021623_peak_110602	604	.	13.8234	63.5738	60.4141	671
chr14	96592790	96593078	CALLNREreversecontrolTxMACS2STARRENH_indivuallyrmDupat75thpercentile021623_peak_110639	586	.	3.12752	61.7335	58.6186	161
chr14	96968314	96968722	CALLNREreversecontrolTxMACS2STARRENH_indivuallyrmDupat75thpercentile021623_peak_110703	782	.	1.63491	81.7462	78.2458	317
chr14	99404295	99404524	CALLNREreversecontrolTxMACS2STARRENH_indivuallyrmDupat75thpercentile021623_peak_111068	387	.	4.70656	41.3454	38.7085	251
chr14	99696766	99697130	CALLNREreversecontrolTxMACS2STARRENH_indivuallyrmDupat75thpercentile021623_peak_111129	815	.	3.67222	85.0786	81.5266	300
chr14	100413097	100413374	CALLNREreversecontrolTxMACS2STARRENH_indivuallyrmDupat75thpercentile021623_peak_111255	641	.	5.88384	67.4212	64.1855	567
chr14	100784463	100784961	CALLNREreversecontrolTxMACS2STARRENH_indivuallyrmDupat75thpercentile021623_peak_111338	541	.	2.38918	57.1631	54.1356	613
chr14	102286036	102286304	CALLNREreversecontrolTxMACS2STARRENH_indivuallyrmDupat75thpercentile021623_peak_111562	407	.	2.36711	43.4856	40.7914	506
chr14	102291127	102291430	CALLNREreversecontrolTxMACS2STARRENH_indivuallyrmDupat75thpercentile021623_peak_111565	383	.	1.85175	41.0172	38.3831	308
chr14	103241076	103241362	CALLNREreversecontrolTxMACS2STARRENH_indivuallyrmDupat75thpercentile021623_peak_111732	711	.	2.76089	74.4814	71.1167	286
chr14	103415608	103416019	CALLNREreversecontrolTxMACS2STARRENH_indivuallyrmDupat75thpercentile021623_peak_111779	1057	.	8.48843	109.599	105.722	281
chr14	103867626	103868021	CALLNREreversecontrolTxMACS2STARRENH_indivuallyrmDupat75thpercentile021623_peak_111849	683	.	6.36934	71.7022	68.3899	639
chr14	104073503	104073629	CALLNREreversecontrolTxMACS2STARRENH_indivuallyrmDupat75thpercentile021623_peak_111910	330	.	2.54982	35.5492	33.0614	697
chr14	104214912	104215024	CALLNREreversecontrolTxMACS2STARRENH_indivuallyrmDupat75thpercentile021623_peak_111944	293	.	4.00731	31.7107	29.3366	419
chr14	104346131	104346335	CALLNREreversecontrolTxMACS2STARRENH_indivuallyrmDupat75thpercentile021623_peak_111957	629	.	5.08628	66.1565	62.9459	274
chr14	105131977	105132283	CALLNREreversecontrolTxMACS2STARRENH_indivuallyrmDupat75thpercentile021623_peak_112083	370	.	2.47086	39.6551	37.0539	271
chr14	105144218	105144464	CALLNREreversecontrolTxMACS2STARRENH_indivuallyrmDupat75thpercentile021623_peak_112087	846	.	3.73772	88.2412	84.6365	72
chr14	105190108	105190474	CALLNREreversecontrolTxMACS2STARRENH_indivuallyrmDupat75thpercentile021623_peak_112101	1403	.	9.39692	144.478	140.306	82
chr14	105282472	105282768	CALLNREreversecontrolTxMACS2STARRENH_indivuallyrmDupat75thpercentile021623_peak_112126	834	.	2.09225	87.045	83.4588	63
chr14	105293733	105294184	CALLNREreversecontrolTxMACS2STARRENH_indivuallyrmDupat75thpercentile021623_peak_112128	718	.	3.90517	75.2734	71.8894	526
chr14	105669467	105669699	CALLNREreversecontrolTxMACS2STARRENH_indivuallyrmDupat75thpercentile021623_peak_112200	672	.	8.53013	70.5069	67.2183	227
chr14	105948133	105948556	CALLNREreversecontrolTxMACS2STARRENH_indivuallyrmDupat75thpercentile021623_peak_112263	360	.	1.45894	38.5725	36	284
chr14	105957152	105957387	CALLNREreversecontrolTxMACS2STARRENH_indivuallyrmDupat75thpercentile021623_peak_112267	457	.	1.26352	48.5565	45.7343	204
chr14	106172920	106173160	CALLNREreversecontrolTxMACS2STARRENH_indivuallyrmDupat75thpercentile021623_peak_112320	662	.	7.3395	69.4889	66.2084	107
chr14	106284266	106284545	CALLNREreversecontrolTxMACS2STARRENH_indivuallyrmDupat75thpercentile021623_peak_112336	368	.	2.86264	39.4751	36.8751	499
chr14	106552119	106552392	CALLNREreversecontrolTxMACS2STARRENH_indivuallyrmDupat75thpercentile021623_peak_112379	433	.	2.49248	46.0649	43.3135	252
chr14	106641657	106641951	CALLNREreversecontrolTxMACS2STARRENH_indivuallyrmDupat75thpercentile021623_peak_112395	367	.	2.03426	39.3701	36.7904	4
chr14	106657347	106657623	CALLNREreversecontrolTxMACS2STARRENH_indivuallyrmDupat75thpercentile021623_peak_112398	279	.	4.80199	30.3192	27.9768	328
chr14	106873413	106873922	CALLNREreversecontrolTxMACS2STARRENH_indivuallyrmDupat75thpercentile021623_peak_112422	673	.	15.3407	70.6793	67.3754	571
chr14	106963025	106963192	CALLNREreversecontrolTxMACS2STARRENH_indivuallyrmDupat75thpercentile021623_peak_112433	315	.	1.95866	34.0504	31.5961	95
chr15	21926335	21926619	CALLNREreversecontrolTxMACS2STARRENH_indivuallyrmDupat75thpercentile021623_peak_112586	722	.	13.0693	75.6864	72.2994	255
chr15	22387141	22387703	CALLNREreversecontrolTxMACS2STARRENH_indivuallyrmDupat75thpercentile021623_peak_112604	1783	.	5.94999	182.728	178.346	462
chr15	22491091	22491368	CALLNREreversecontrolTxMACS2STARRENH_indivuallyrmDupat75thpercentile021623_peak_112623	902	.	10.7617	93.8986	90.2151	389
chr15	22833123	22833546	CALLNREreversecontrolTxMACS2STARRENH_indivuallyrmDupat75thpercentile021623_peak_112656	1645	.	2.47153	168.871	164.556	323
chr15	23378278	23378589	CALLNREreversecontrolTxMACS2STARRENH_indivuallyrmDupat75thpercentile021623_peak_112720	1605	.	7.5189	164.84	160.548	129
chr15	23482232	23482426	CALLNREreversecontrolTxMACS2STARRENH_indivuallyrmDupat75thpercentile021623_peak_112730	569	.	4.03686	60.0346	56.9503	284
chr15	23810722	23811526	CALLNREreversecontrolTxMACS2STARRENH_indivuallyrmDupat75thpercentile021623_peak_112752	548	.	3.26132	57.8439	54.8101	1048
chr15	25018290	25018459	CALLNREreversecontrolTxMACS2STARRENH_indivuallyrmDupat75thpercentile021623_peak_112837	496	.	5.67604	52.5928	49.677	65
chr15	25200097	25200547	CALLNREreversecontrolTxMACS2STARRENH_indivuallyrmDupat75thpercentile021623_peak_112848	911	.	5.21031	94.8412	91.1416	60
chr15	25201794	25201980	CALLNREreversecontrolTxMACS2STARRENH_indivuallyrmDupat75thpercentile021623_peak_112850	963	.	3.51585	100.061	96.3008	127
chr15	25289796	25290006	CALLNREreversecontrolTxMACS2STARRENH_indivuallyrmDupat75thpercentile021623_peak_112861	990	.	19.943	102.848	99.0441	132
chr15	26095865	26096064	CALLNREreversecontrolTxMACS2STARRENH_indivuallyrmDupat75thpercentile021623_peak_113002	276	.	2.10375	30.0036	27.6654	13
chr15	28834280	28834576	CALLNREreversecontrolTxMACS2STARRENH_indivuallyrmDupat75thpercentile021623_peak_113291	1127	.	3.70268	116.708	112.756	56
chr15	29064561	29064920	CALLNREreversecontrolTxMACS2STARRENH_indivuallyrmDupat75thpercentile021623_peak_113314	423	.	7.48421	45.1012	42.3586	270
chr15	29077074	29077419	CALLNREreversecontrolTxMACS2STARRENH_indivuallyrmDupat75thpercentile021623_peak_113315	868	.	2.23965	90.5239	86.8823	246
chr15	29240699	29241119	CALLNREreversecontrolTxMACS2STARRENH_indivuallyrmDupat75thpercentile021623_peak_113345	286	.	3.08366	30.9928	28.6254	540
chr15	29247319	29247596	CALLNREreversecontrolTxMACS2STARRENH_indivuallyrmDupat75thpercentile021623_peak_113349	473	.	7.23293	50.2438	47.384	231
chr15	29329545	29329738	CALLNREreversecontrolTxMACS2STARRENH_indivuallyrmDupat75thpercentile021623_peak_113370	723	.	11.2757	75.6947	72.3076	353
chr15	29382865	29383084	CALLNREreversecontrolTxMACS2STARRENH_indivuallyrmDupat75thpercentile021623_peak_113390	278	.	3.06732	30.1694	27.829	105
chr15	31195741	31196137	CALLNREreversecontrolTxMACS2STARRENH_indivuallyrmDupat75thpercentile021623_peak_113559	409	.	1.98761	43.6455	40.9499	133
chr15	31306222	31306440	CALLNREreversecontrolTxMACS2STARRENH_indivuallyrmDupat75thpercentile021623_peak_113574	353	.	3.73889	37.9431	35.3948	96
chr15	31472204	31472487	CALLNREreversecontrolTxMACS2STARRENH_indivuallyrmDupat75thpercentile021623_peak_113607	776	.	16.8748	81.0967	77.6023	495
chr15	31556260	31556708	CALLNREreversecontrolTxMACS2STARRENH_indivuallyrmDupat75thpercentile021623_peak_113617	1729	.	5.03834	177.323	172.965	191
chr15	31633839	31634041	CALLNREreversecontrolTxMACS2STARRENH_indivuallyrmDupat75thpercentile021623_peak_113637	496	.	5.36273	52.5829	49.6672	152
chr15	32732781	32732966	CALLNREreversecontrolTxMACS2STARRENH_indivuallyrmDupat75thpercentile021623_peak_113758	750	.	16.4913	78.4618	75.016	110
chr15	32907121	32907962	CALLNREreversecontrolTxMACS2STARRENH_indivuallyrmDupat75thpercentile021623_peak_113769	3110	.	4.11516	315.917	311.048	487
chr15	33418634	33418851	CALLNREreversecontrolTxMACS2STARRENH_indivuallyrmDupat75thpercentile021623_peak_113843	793	.	13.6715	82.8425	79.3215	470
chr15	34394034	34394217	CALLNREreversecontrolTxMACS2STARRENH_indivuallyrmDupat75thpercentile021623_peak_113952	695	.	1.52964	72.9254	69.5862	148
chr15	34659591	34659997	CALLNREreversecontrolTxMACS2STARRENH_indivuallyrmDupat75thpercentile021623_peak_113998	661	.	1.8081	69.3948	66.1207	298
chr15	35280590	35280948	CALLNREreversecontrolTxMACS2STARRENH_indivuallyrmDupat75thpercentile021623_peak_114075	473	.	1.80642	50.2481	47.3884	23
chr15	36871432	36872204	CALLNREreversecontrolTxMACS2STARRENH_indivuallyrmDupat75thpercentile021623_peak_114242	2293	.	2.82911	233.922	229.322	376
chr15	38364627	38365068	CALLNREreversecontrolTxMACS2STARRENH_indivuallyrmDupat75thpercentile021623_peak_114400	693	.	13.9451	72.7364	69.399	377
chr15	38943704	38944150	CALLNREreversecontrolTxMACS2STARRENH_indivuallyrmDupat75thpercentile021623_peak_114483	2119	.	3.02572	216.46	211.927	191
chr15	40366219	40366638	CALLNREreversecontrolTxMACS2STARRENH_indivuallyrmDupat75thpercentile021623_peak_114646	854	.	17.1165	89.0916	85.4811	350
chr15	40397235	40397379	CALLNREreversecontrolTxMACS2STARRENH_indivuallyrmDupat75thpercentile021623_peak_114652	370	.	2.35349	39.6823	37.0807	108
chr15	40600722	40601155	CALLNREreversecontrolTxMACS2STARRENH_indivuallyrmDupat75thpercentile021623_peak_114687	552	.	2.97544	58.2644	55.2105	101
chr15	40630248	40630465	CALLNREreversecontrolTxMACS2STARRENH_indivuallyrmDupat75thpercentile021623_peak_114696	544	.	3.23607	57.4322	54.402	124
chr15	40861443	40861837	CALLNREreversecontrolTxMACS2STARRENH_indivuallyrmDupat75thpercentile021623_peak_114741	397	.	1.78114	42.396	39.7308	25
chr15	40986920	40987315	CALLNREreversecontrolTxMACS2STARRENH_indivuallyrmDupat75thpercentile021623_peak_114762	825	.	1.61221	86.1399	82.5722	347
chr15	41198680	41199018	CALLNREreversecontrolTxMACS2STARRENH_indivuallyrmDupat75thpercentile021623_peak_114799	280	.	1.85693	30.4038	28.0609	7
chr15	41694552	41694766	CALLNREreversecontrolTxMACS2STARRENH_indivuallyrmDupat75thpercentile021623_peak_114884	359	.	1.96475	38.511	35.9389	257
chr15	41793940	41794124	CALLNREreversecontrolTxMACS2STARRENH_indivuallyrmDupat75thpercentile021623_peak_114902	751	.	3.73819	78.5574	75.111	49
chr15	41794609	41794957	CALLNREreversecontrolTxMACS2STARRENH_indivuallyrmDupat75thpercentile021623_peak_114902	751	.	3.73819	78.5574	75.111	49
chr15	41805256	41805467	CALLNREreversecontrolTxMACS2STARRENH_indivuallyrmDupat75thpercentile021623_peak_114904	327	.	3.72801	35.2583	32.7739	498
chr15	41849987	41850245	CALLNREreversecontrolTxMACS2STARRENH_indivuallyrmDupat75thpercentile021623_peak_114913	1163	.	2.66093	120.288	116.301	232
chr15	41952638	41953151	CALLNREreversecontrolTxMACS2STARRENH_indivuallyrmDupat75thpercentile021623_peak_114930	521	.	1.63507	55.0915	52.1181	61
chr15	42066325	42066894	CALLNREreversecontrolTxMACS2STARRENH_indivuallyrmDupat75thpercentile021623_peak_114960	701	.	1.52009	73.4747	70.1178	263
chr15	42187120	42187490	CALLNREreversecontrolTxMACS2STARRENH_indivuallyrmDupat75thpercentile021623_peak_115000	459	.	1.71586	48.7583	45.9293	39
chr15	42840725	42841567	CALLNREreversecontrolTxMACS2STARRENH_indivuallyrmDupat75thpercentile021623_peak_115113	282	.	1.81265	30.5536	28.2094	239
chr15	43663296	43663528	CALLNREreversecontrolTxMACS2STARRENH_indivuallyrmDupat75thpercentile021623_peak_115236	347	.	2.78645	37.3132	34.7713	84
chr15	43810700	43810835	CALLNREreversecontrolTxMACS2STARRENH_indivuallyrmDupat75thpercentile021623_peak_115249	592	.	8.55817	62.4314	59.2948	531
chr15	44101266	44101447	CALLNREreversecontrolTxMACS2STARRENH_indivuallyrmDupat75thpercentile021623_peak_115274	491	.	12.4644	52.1072	49.1963	181
chr15	44580063	44580418	CALLNREreversecontrolTxMACS2STARRENH_indivuallyrmDupat75thpercentile021623_peak_115344	1152	.	4.65297	119.175	115.2	341
chr15	44955263	44955875	CALLNREreversecontrolTxMACS2STARRENH_indivuallyrmDupat75thpercentile021623_peak_115405	763	.	2.02569	79.7731	76.3058	1098
chr15	44975323	44975929	CALLNREreversecontrolTxMACS2STARRENH_indivuallyrmDupat75thpercentile021623_peak_115414	489	.	1.86546	51.8395	48.9483	470
chr15	45076585	45077122	CALLNREreversecontrolTxMACS2STARRENH_indivuallyrmDupat75thpercentile021623_peak_115431	333	.	1.9729	35.8275	33.3374	272
chr15	45314886	45315195	CALLNREreversecontrolTxMACS2STARRENH_indivuallyrmDupat75thpercentile021623_peak_115461	565	.	2.69272	59.5924	56.5119	203
chr15	45455363	45455521	CALLNREreversecontrolTxMACS2STARRENH_indivuallyrmDupat75thpercentile021623_peak_115489	429	.	3.24212	45.7459	42.9975	139
chr15	45480282	45480408	CALLNREreversecontrolTxMACS2STARRENH_indivuallyrmDupat75thpercentile021623_peak_115496	383	.	2.28794	40.956	38.3224	30
chr15	45694345	45694702	CALLNREreversecontrolTxMACS2STARRENH_indivuallyrmDupat75thpercentile021623_peak_115530	568	.	1.56611	59.9145	56.8315	151
chr15	45749886	45750391	CALLNREreversecontrolTxMACS2STARRENH_indivuallyrmDupat75thpercentile021623_peak_115544	639	.	3.09027	67.1642	63.9308	280
chr15	45926843	45927107	CALLNREreversecontrolTxMACS2STARRENH_indivuallyrmDupat75thpercentile021623_peak_115577	485	.	2.28062	51.4716	48.5831	135
chr15	45997721	45998067	CALLNREreversecontrolTxMACS2STARRENH_indivuallyrmDupat75thpercentile021623_peak_115593	885	.	5.38671	92.1791	88.5157	582
chr15	46965270	46965459	CALLNREreversecontrolTxMACS2STARRENH_indivuallyrmDupat75thpercentile021623_peak_115695	346	.	9.97149	37.2124	34.6715	300
chr15	49447849	49448080	CALLNREreversecontrolTxMACS2STARRENH_indivuallyrmDupat75thpercentile021623_peak_115980	2190	.	2.44749	223.562	219.001	30
chr15	50647084	50647596	CALLNREreversecontrolTxMACS2STARRENH_indivuallyrmDupat75thpercentile021623_peak_116134	592	.	1.89797	62.4363	59.2996	75
chr15	50716340	50716859	CALLNREreversecontrolTxMACS2STARRENH_indivuallyrmDupat75thpercentile021623_peak_116146	907	.	1.71357	94.4197	90.7323	177
chr15	51199469	51199659	CALLNREreversecontrolTxMACS2STARRENH_indivuallyrmDupat75thpercentile021623_peak_116223	442	.	1.7893	47.044	44.2657	139
chr15	51200514	51200890	CALLNREreversecontrolTxMACS2STARRENH_indivuallyrmDupat75thpercentile021623_peak_116224	432	.	1.96583	45.9804	43.2301	241
chr15	52121768	52122145	CALLNREreversecontrolTxMACS2STARRENH_indivuallyrmDupat75thpercentile021623_peak_116351	549	.	2.90478	57.9381	54.9036	227
chr15	52263365	52264111	CALLNREreversecontrolTxMACS2STARRENH_indivuallyrmDupat75thpercentile021623_peak_116373	2108	.	2.69392	215.331	210.802	642
chr15	52789103	52789302	CALLNREreversecontrolTxMACS2STARRENH_indivuallyrmDupat75thpercentile021623_peak_116460	474	.	6.59265	50.2808	47.4207	375
chr15	55559747	55560128	CALLNREreversecontrolTxMACS2STARRENH_indivuallyrmDupat75thpercentile021623_peak_116761	376	.	2.01375	40.2928	37.6853	289
chr15	55611147	55611612	CALLNREreversecontrolTxMACS2STARRENH_indivuallyrmDupat75thpercentile021623_peak_116770	371	.	1.72672	39.7655	37.163	247
chr15	55700294	55700585	CALLNREreversecontrolTxMACS2STARRENH_indivuallyrmDupat75thpercentile021623_peak_116785	305	.	1.37811	33.0005	30.5752	269
chr15	56538221	56538495	CALLNREreversecontrolTxMACS2STARRENH_indivuallyrmDupat75thpercentile021623_peak_116899	678	.	2.6276	71.1844	67.8765	116
chr15	57210281	57210597	CALLNREreversecontrolTxMACS2STARRENH_indivuallyrmDupat75thpercentile021623_peak_116990	370	.	1.84889	39.6829	37.0813	687
chr15	58776964	58777340	CALLNREreversecontrolTxMACS2STARRENH_indivuallyrmDupat75thpercentile021623_peak_117214	383	.	2.66936	40.9877	38.3538	135
chr15	58837672	58837843	CALLNREreversecontrolTxMACS2STARRENH_indivuallyrmDupat75thpercentile021623_peak_117227	302	.	4.60474	32.6366	30.2341	90
chr15	58843805	58844021	CALLNREreversecontrolTxMACS2STARRENH_indivuallyrmDupat75thpercentile021623_peak_117230	435	.	7.32727	46.3344	43.5625	186
chr15	58983189	58983375	CALLNREreversecontrolTxMACS2STARRENH_indivuallyrmDupat75thpercentile021623_peak_117251	423	.	11.3138	45.0787	42.3362	248
chr15	59785057	59785492	CALLNREreversecontrolTxMACS2STARRENH_indivuallyrmDupat75thpercentile021623_peak_117371	356	.	3.21004	38.2333	35.6822	259
chr15	59815262	59815640	CALLNREreversecontrolTxMACS2STARRENH_indivuallyrmDupat75thpercentile021623_peak_117377	1510	.	8.07096	155.255	151.016	162
chr15	59816636	59816792	CALLNREreversecontrolTxMACS2STARRENH_indivuallyrmDupat75thpercentile021623_peak_117378	869	.	6.85447	90.5648	86.923	193
chr15	60106695	60106905	CALLNREreversecontrolTxMACS2STARRENH_indivuallyrmDupat75thpercentile021623_peak_117415	285	.	6.84988	30.9121	28.546	47
chr15	60298403	60298940	CALLNREreversecontrolTxMACS2STARRENH_indivuallyrmDupat75thpercentile021623_peak_117435	1343	.	4.40628	138.46	134.331	295
chr15	60942197	60942660	CALLNREreversecontrolTxMACS2STARRENH_indivuallyrmDupat75thpercentile021623_peak_117538	929	.	11.6594	96.6907	92.9685	476
chr15	61112016	61112386	CALLNREreversecontrolTxMACS2STARRENH_indivuallyrmDupat75thpercentile021623_peak_117573	635	.	9.19225	66.7809	63.5657	586
chr15	61133031	61133365	CALLNREreversecontrolTxMACS2STARRENH_indivuallyrmDupat75thpercentile021623_peak_117575	664	.	3.47507	69.7467	66.4639	341
chr15	62411672	62411838	CALLNREreversecontrolTxMACS2STARRENH_indivuallyrmDupat75thpercentile021623_peak_117708	329	.	3.81273	35.4376	32.9513	382
chr15	62682452	62682641	CALLNREreversecontrolTxMACS2STARRENH_indivuallyrmDupat75thpercentile021623_peak_117748	500	.	5.02334	52.964	50.0446	193
chr15	63134524	63134685	CALLNREreversecontrolTxMACS2STARRENH_indivuallyrmDupat75thpercentile021623_peak_117806	895	.	18.6007	93.1905	89.5111	297
chr15	63449252	63449929	CALLNREreversecontrolTxMACS2STARRENH_indivuallyrmDupat75thpercentile021623_peak_117853	997	.	2.18971	103.545	99.7369	631
chr15	63674212	63674406	CALLNREreversecontrolTxMACS2STARRENH_indivuallyrmDupat75thpercentile021623_peak_117895	892	.	14.8378	92.9437	89.2741	323
chr15	63789347	63789928	CALLNREreversecontrolTxMACS2STARRENH_indivuallyrmDupat75thpercentile021623_peak_117923	1104	.	5.00023	114.399	110.466	226
chr15	63796121	63796877	CALLNREreversecontrolTxMACS2STARRENH_indivuallyrmDupat75thpercentile021623_peak_117925	2443	.	3.07898	248.982	244.324	277
chr15	64021744	64021948	CALLNREreversecontrolTxMACS2STARRENH_indivuallyrmDupat75thpercentile021623_peak_117970	672	.	10.3761	70.536	67.2472	214
chr15	64054874	64055109	CALLNREreversecontrolTxMACS2STARRENH_indivuallyrmDupat75thpercentile021623_peak_117979	474	.	6.59996	50.3263	47.4659	138
chr15	64279100	64279326	CALLNREreversecontrolTxMACS2STARRENH_indivuallyrmDupat75thpercentile021623_peak_118022	609	.	4.58407	64.1388	60.9746	169
chr15	64753794	64754101	CALLNREreversecontrolTxMACS2STARRENH_indivuallyrmDupat75thpercentile021623_peak_118094	333	.	3.22988	35.8253	33.3353	59
chr15	64799596	64799860	CALLNREreversecontrolTxMACS2STARRENH_indivuallyrmDupat75thpercentile021623_peak_118107	567	.	4.53184	59.8689	56.7861	115
chr15	65588133	65588427	CALLNREreversecontrolTxMACS2STARRENH_indivuallyrmDupat75thpercentile021623_peak_118256	943	.	2.58314	98.0491	94.3122	253
chr15	65592885	65593045	CALLNREreversecontrolTxMACS2STARRENH_indivuallyrmDupat75thpercentile021623_peak_118257	311	.	2.24009	33.5545	31.1236	108
chr15	65596517	65597046	CALLNREreversecontrolTxMACS2STARRENH_indivuallyrmDupat75thpercentile021623_peak_118258	635	.	1.99714	66.7469	63.5318	305
chr15	66084568	66085033	CALLNREreversecontrolTxMACS2STARRENH_indivuallyrmDupat75thpercentile021623_peak_118358	476	.	1.34701	50.535	47.6726	122
chr15	66161453	66162104	CALLNREreversecontrolTxMACS2STARRENH_indivuallyrmDupat75thpercentile021623_peak_118373	7440	.	4.10107	750.15	744.029	111
chr15	66693976	66694283	CALLNREreversecontrolTxMACS2STARRENH_indivuallyrmDupat75thpercentile021623_peak_118466	476	.	6.28669	50.5117	47.6495	316
chr15	67053175	67053361	CALLNREreversecontrolTxMACS2STARRENH_indivuallyrmDupat75thpercentile021623_peak_118534	336	.	9.77973	36.1205	33.6097	96
chr15	67546655	67546987	CALLNREreversecontrolTxMACS2STARRENH_indivuallyrmDupat75thpercentile021623_peak_118626	396	.	1.50615	42.273	39.609	300
chr15	68097706	68097884	CALLNREreversecontrolTxMACS2STARRENH_indivuallyrmDupat75thpercentile021623_peak_118703	1048	.	17.3621	108.766	104.895	325
chr15	68549234	68549674	CALLNREreversecontrolTxMACS2STARRENH_indivuallyrmDupat75thpercentile021623_peak_118768	525	.	3.15153	55.5239	52.5468	198
[truncated: 4,267 more rows]

## Sheet: ENH
chr1	780062	780170	MACS2STARRENH_indivuallyrmDupat75thpercentile021623_peak_7	2990	.	6.76315	302.38	299.052	42
chr1	1051480	1051842	MACS2STARRENH_indivuallyrmDupat75thpercentile021623_peak_36	1773	.	1.81547	180.32	177.374	121
chr1	1136882	1137106	MACS2STARRENH_indivuallyrmDupat75thpercentile021623_peak_49	1835	.	3.38474	186.495	183.53	97
chr1	1143458	1143553	MACS2STARRENH_indivuallyrmDupat75thpercentile021623_peak_50	2820	.	2.61547	285.313	282.041	72
chr1	1167340	1167536	MACS2STARRENH_indivuallyrmDupat75thpercentile021623_peak_54	4380	.	2.54028	441.827	438.005	138
chr1	1310732	1310975	MACS2STARRENH_indivuallyrmDupat75thpercentile021623_peak_72	1052	.	1.58804	107.976	105.275	91
chr1	1334712	1334998	MACS2STARRENH_indivuallyrmDupat75thpercentile021623_peak_73	812	.	1.53082	83.8759	81.2747	187
chr1	1447377	1447530	MACS2STARRENH_indivuallyrmDupat75thpercentile021623_peak_88	2202	.	1.84857	223.309	220.229	99
chr1	1565723	1565945	MACS2STARRENH_indivuallyrmDupat75thpercentile021623_peak_103	758	.	1.66498	78.3806	75.8056	59
chr1	1710327	1710641	MACS2STARRENH_indivuallyrmDupat75thpercentile021623_peak_118	2448	.	3.32377	248.031	244.876	65
chr1	2064991	2065092	MACS2STARRENH_indivuallyrmDupat75thpercentile021623_peak_152	1924	.	2.23358	195.49	192.496	11
chr1	2071401	2071540	MACS2STARRENH_indivuallyrmDupat75thpercentile021623_peak_153	1643	.	6.44595	167.235	164.329	111
chr1	2120949	2121124	MACS2STARRENH_indivuallyrmDupat75thpercentile021623_peak_159	2178	.	2.80663	220.926	217.853	108
chr1	2130875	2131005	MACS2STARRENH_indivuallyrmDupat75thpercentile021623_peak_161	1233	.	2.7572	126.157	123.389	60
chr1	2231950	2232097	MACS2STARRENH_indivuallyrmDupat75thpercentile021623_peak_176	1592	.	2.18373	162.171	159.282	234
chr1	2253609	2253782	MACS2STARRENH_indivuallyrmDupat75thpercentile021623_peak_179	3417	.	12.5114	345.173	341.702	242
chr1	2322967	2323067	MACS2STARRENH_indivuallyrmDupat75thpercentile021623_peak_187	782	.	1.43095	80.8792	78.2923	91
chr1	2343997	2344183	MACS2STARRENH_indivuallyrmDupat75thpercentile021623_peak_194	2319	.	2.13637	235.064	231.948	46
chr1	2458009	2458112	MACS2STARRENH_indivuallyrmDupat75thpercentile021623_peak_203	1260	.	2.14881	128.795	126.018	51
chr1	2478417	2478738	MACS2STARRENH_indivuallyrmDupat75thpercentile021623_peak_205	1452	.	1.82586	148.084	145.241	63
chr1	3689025	3689249	MACS2STARRENH_indivuallyrmDupat75thpercentile021623_peak_304	1229	.	2.21255	125.758	122.992	211
chr1	3773718	3774018	MACS2STARRENH_indivuallyrmDupat75thpercentile021623_peak_314	1623	.	1.60053	165.263	162.364	226
chr1	5542063	5542231	MACS2STARRENH_indivuallyrmDupat75thpercentile021623_peak_425	900	.	5.62276	92.7203	90.0809	41
chr1	6052526	6052740	MACS2STARRENH_indivuallyrmDupat75thpercentile021623_peak_460	2530	.	1.7626	256.232	253.052	79
chr1	6259658	6259821	MACS2STARRENH_indivuallyrmDupat75thpercentile021623_peak_481	4258	.	2.2973	429.612	425.834	56
chr1	6453812	6453908	MACS2STARRENH_indivuallyrmDupat75thpercentile021623_peak_503	946	.	2.22839	97.2712	94.6134	64
chr1	6557676	6557838	MACS2STARRENH_indivuallyrmDupat75thpercentile021623_peak_522	1263	.	3.50762	129.128	126.349	22
chr1	6662918	6663147	MACS2STARRENH_indivuallyrmDupat75thpercentile021623_peak_535	1080	.	2.16943	110.732	108.021	126
chr1	7843899	7844107	MACS2STARRENH_indivuallyrmDupat75thpercentile021623_peak_623	1866	.	2.09671	189.578	186.603	98
chr1	8000826	8000929	MACS2STARRENH_indivuallyrmDupat75thpercentile021623_peak_632	948	.	3.12046	97.469	94.8098	90
chr1	8009193	8009357	MACS2STARRENH_indivuallyrmDupat75thpercentile021623_peak_634	1689	.	5.1323	171.866	168.946	119
chr1	8021539	8021794	MACS2STARRENH_indivuallyrmDupat75thpercentile021623_peak_635	1410	.	1.42971	143.895	141.066	83
chr1	8212743	8212953	MACS2STARRENH_indivuallyrmDupat75thpercentile021623_peak_646	1284	.	2.10576	131.278	128.493	187
chr1	8229938	8230069	MACS2STARRENH_indivuallyrmDupat75thpercentile021623_peak_649	3085	.	3.64704	311.864	308.505	82
chr1	8242510	8242702	MACS2STARRENH_indivuallyrmDupat75thpercentile021623_peak_652	2845	.	6.22066	287.819	284.538	52
chr1	8469197	8469429	MACS2STARRENH_indivuallyrmDupat75thpercentile021623_peak_671	937	.	3.91728	96.3564	93.7018	155
chr1	8491258	8491333	MACS2STARRENH_indivuallyrmDupat75thpercentile021623_peak_675	2546	.	4.68727	257.881	254.696	61
chr1	8532797	8532900	MACS2STARRENH_indivuallyrmDupat75thpercentile021623_peak_680	2581	.	4.36441	261.364	258.168	122
chr1	8570344	8570500	MACS2STARRENH_indivuallyrmDupat75thpercentile021623_peak_685	1764	.	3.43729	179.438	176.495	14
chr1	8586008	8586225	MACS2STARRENH_indivuallyrmDupat75thpercentile021623_peak_688	2692	.	2.34288	272.456	269.225	58
chr1	8960081	8960256	MACS2STARRENH_indivuallyrmDupat75thpercentile021623_peak_732	2335	.	2.96319	236.711	233.59	131
chr1	8987405	8987618	MACS2STARRENH_indivuallyrmDupat75thpercentile021623_peak_737	1118	.	4.11536	114.625	111.899	89
chr1	9488853	9489172	MACS2STARRENH_indivuallyrmDupat75thpercentile021623_peak_786	881	.	1.4777	90.8045	88.1727	255
chr1	9687156	9687389	MACS2STARRENH_indivuallyrmDupat75thpercentile021623_peak_803	1387	.	2.05219	141.589	138.769	130
chr1	9712555	9712787	MACS2STARRENH_indivuallyrmDupat75thpercentile021623_peak_809	4284	.	4.67093	432.261	428.474	65
chr1	9785160	9785261	MACS2STARRENH_indivuallyrmDupat75thpercentile021623_peak_827	892	.	2.53498	91.9303	89.2943	42
chr1	9788865	9789129	MACS2STARRENH_indivuallyrmDupat75thpercentile021623_peak_828	1491	.	3.729	152.052	149.196	23
chr1	10555377	10555498	MACS2STARRENH_indivuallyrmDupat75thpercentile021623_peak_894	1115	.	3.90556	114.315	111.59	61
chr1	10567453	10567677	MACS2STARRENH_indivuallyrmDupat75thpercentile021623_peak_896	2714	.	3.62056	274.734	271.495	190
chr1	11072467	11072609	MACS2STARRENH_indivuallyrmDupat75thpercentile021623_peak_934	1740	.	3.00391	177.016	174.08	29
chr1	11120161	11120351	MACS2STARRENH_indivuallyrmDupat75thpercentile021623_peak_938	1044	.	1.56842	107.146	104.45	55
chr1	11322647	11322832	MACS2STARRENH_indivuallyrmDupat75thpercentile021623_peak_955	1166	.	1.58371	119.352	116.609	54
chr1	11741546	11741689	MACS2STARRENH_indivuallyrmDupat75thpercentile021623_peak_993	1012	.	2.3292	103.903	101.219	20
chr1	11994633	11994830	MACS2STARRENH_indivuallyrmDupat75thpercentile021623_peak_1025	1789	.	2.40623	181.916	178.965	20
chr1	12040237	12040483	MACS2STARRENH_indivuallyrmDupat75thpercentile021623_peak_1030	1508	.	1.74896	153.673	150.812	167
chr1	12079321	12079458	MACS2STARRENH_indivuallyrmDupat75thpercentile021623_peak_1033	2218	.	1.99158	224.931	221.846	53
chr1	12210945	12211067	MACS2STARRENH_indivuallyrmDupat75thpercentile021623_peak_1046	740	.	2.10733	76.6556	74.0883	59
chr1	12233869	12234056	MACS2STARRENH_indivuallyrmDupat75thpercentile021623_peak_1053	3818	.	2.89914	385.46	381.841	98
chr1	12238097	12238424	MACS2STARRENH_indivuallyrmDupat75thpercentile021623_peak_1054	1184	.	1.96388	121.239	118.49	266
chr1	12405558	12405784	MACS2STARRENH_indivuallyrmDupat75thpercentile021623_peak_1067	6152	.	18.677	619.515	615.203	82
chr1	12509498	12509779	MACS2STARRENH_indivuallyrmDupat75thpercentile021623_peak_1073	3277	.	2.80268	331.201	327.777	206
chr1	12570760	12571168	MACS2STARRENH_indivuallyrmDupat75thpercentile021623_peak_1083	2632	.	2.93646	266.437	263.225	242
chr1	12678301	12678623	MACS2STARRENH_indivuallyrmDupat75thpercentile021623_peak_1098	1243	.	2.89474	127.138	124.367	114
chr1	15850897	15851316	MACS2STARRENH_indivuallyrmDupat75thpercentile021623_peak_1247	981	.	2.03253	100.861	98.188	257
chr1	15905601	15905787	MACS2STARRENH_indivuallyrmDupat75thpercentile021623_peak_1252	1657	.	4.24336	168.7	165.79	48
chr1	15943435	15943796	MACS2STARRENH_indivuallyrmDupat75thpercentile021623_peak_1260	3664	.	5.88978	370.057	366.496	327
chr1	16023517	16024070	MACS2STARRENH_indivuallyrmDupat75thpercentile021623_peak_1269	2381	.	4.32112	241.307	238.172	112
chr1	16173915	16174349	MACS2STARRENH_indivuallyrmDupat75thpercentile021623_peak_1286	1333	.	2.21531	136.194	133.392	145
chr1	16276169	16276424	MACS2STARRENH_indivuallyrmDupat75thpercentile021623_peak_1297	1615	.	2.59123	164.484	161.588	106
chr1	16533465	16533584	MACS2STARRENH_indivuallyrmDupat75thpercentile021623_peak_1325	3197	.	2.25107	323.162	319.765	95
chr1	16693515	16693630	MACS2STARRENH_indivuallyrmDupat75thpercentile021623_peak_1337	2779	.	1.70233	281.23	277.97	89
chr1	16747326	16747465	MACS2STARRENH_indivuallyrmDupat75thpercentile021623_peak_1343	731	.	2.63911	75.6864	73.1242	113
chr1	16940006	16940218	MACS2STARRENH_indivuallyrmDupat75thpercentile021623_peak_1359	976	.	1.59993	100.31	97.6394	123
chr1	16971159	16971440	MACS2STARRENH_indivuallyrmDupat75thpercentile021623_peak_1365	1868	.	2.12176	189.827	186.851	38
chr1	17222660	17222896	MACS2STARRENH_indivuallyrmDupat75thpercentile021623_peak_1387	2068	.	2.29215	209.864	206.825	71
chr1	17380655	17380808	MACS2STARRENH_indivuallyrmDupat75thpercentile021623_peak_1406	1045	.	1.60274	107.281	104.583	35
chr1	17508567	17508670	MACS2STARRENH_indivuallyrmDupat75thpercentile021623_peak_1413	1204	.	4.40271	123.22	120.463	45
chr1	19229251	19229543	MACS2STARRENH_indivuallyrmDupat75thpercentile021623_peak_1538	4208	.	2.06039	424.66	420.9	148
chr1	19239668	19239806	MACS2STARRENH_indivuallyrmDupat75thpercentile021623_peak_1540	1020	.	3.95939	104.692	102.004	81
chr1	19274970	19275192	MACS2STARRENH_indivuallyrmDupat75thpercentile021623_peak_1544	2442	.	2.79631	247.437	244.283	119
chr1	19278526	19278770	MACS2STARRENH_indivuallyrmDupat75thpercentile021623_peak_1545	2585	.	2.74224	261.73	258.533	166
chr1	19283152	19283415	MACS2STARRENH_indivuallyrmDupat75thpercentile021623_peak_1546	805	.	1.61997	83.1219	80.5244	210
chr1	19789776	19790039	MACS2STARRENH_indivuallyrmDupat75thpercentile021623_peak_1592	3359	.	2.8263	339.387	335.936	88
chr1	19811972	19812084	MACS2STARRENH_indivuallyrmDupat75thpercentile021623_peak_1597	1606	.	2.33819	163.538	160.645	65
chr1	19933408	19933660	MACS2STARRENH_indivuallyrmDupat75thpercentile021623_peak_1606	864	.	2.95452	89.059	86.4356	81
chr1	19970665	19970820	MACS2STARRENH_indivuallyrmDupat75thpercentile021623_peak_1608	1911	.	5.01549	194.186	191.196	319
chr1	20042187	20042333	MACS2STARRENH_indivuallyrmDupat75thpercentile021623_peak_1617	757	.	2.74424	78.2966	75.722	103
chr1	20126778	20126988	MACS2STARRENH_indivuallyrmDupat75thpercentile021623_peak_1629	1272	.	3.07332	130.02	127.239	98
chr1	20208692	20208883	MACS2STARRENH_indivuallyrmDupat75thpercentile021623_peak_1633	5855	.	3.57705	589.756	585.517	42
chr1	20512527	20512649	MACS2STARRENH_indivuallyrmDupat75thpercentile021623_peak_1654	1395	.	4.85907	142.341	139.517	41
chr1	21113119	21113428	MACS2STARRENH_indivuallyrmDupat75thpercentile021623_peak_1701	1831	.	2.11918	186.087	183.123	190
chr1	21503378	21503543	MACS2STARRENH_indivuallyrmDupat75thpercentile021623_peak_1726	1465	.	1.63846	149.391	146.544	96
chr1	21581855	21582019	MACS2STARRENH_indivuallyrmDupat75thpercentile021623_peak_1734	787	.	3.03702	81.372	78.7821	51
chr1	22352454	22352702	MACS2STARRENH_indivuallyrmDupat75thpercentile021623_peak_1812	2554	.	2.29644	258.592	255.405	50
chr1	22602491	22602684	MACS2STARRENH_indivuallyrmDupat75thpercentile021623_peak_1840	768	.	4.06655	79.4719	76.8913	184
chr1	23694834	23694931	MACS2STARRENH_indivuallyrmDupat75thpercentile021623_peak_1918	1951	.	1.84451	198.115	195.113	57
chr1	23866289	23866557	MACS2STARRENH_indivuallyrmDupat75thpercentile021623_peak_1932	2077	.	2.91846	210.821	207.779	153
chr1	23885929	23886190	MACS2STARRENH_indivuallyrmDupat75thpercentile021623_peak_1937	3475	.	2.30929	351.037	347.546	145
chr1	23939659	23939842	MACS2STARRENH_indivuallyrmDupat75thpercentile021623_peak_1945	951	.	3.42519	97.8121	95.1517	166
chr1	23946229	23946506	MACS2STARRENH_indivuallyrmDupat75thpercentile021623_peak_1947	1088	.	2.07066	111.522	108.808	100
chr1	24151863	24152044	MACS2STARRENH_indivuallyrmDupat75thpercentile021623_peak_1973	809	.	2.39106	83.5267	80.9275	63
chr1	24165039	24165236	MACS2STARRENH_indivuallyrmDupat75thpercentile021623_peak_1976	1567	.	2.56555	159.67	156.79	85
chr1	24194795	24194988	MACS2STARRENH_indivuallyrmDupat75thpercentile021623_peak_1977	2101	.	1.84717	213.243	210.193	14
chr1	24861611	24861770	MACS2STARRENH_indivuallyrmDupat75thpercentile021623_peak_2051	4805	.	4.31179	484.463	480.506	157
chr1	24863115	24863295	MACS2STARRENH_indivuallyrmDupat75thpercentile021623_peak_2052	2597	.	3.09244	262.991	259.79	174
chr1	25071477	25071765	MACS2STARRENH_indivuallyrmDupat75thpercentile021623_peak_2073	3264	.	1.8822	329.885	326.465	210
chr1	25174548	25174717	MACS2STARRENH_indivuallyrmDupat75thpercentile021623_peak_2082	2035	.	2.62317	206.591	203.563	87
chr1	25237647	25237963	MACS2STARRENH_indivuallyrmDupat75thpercentile021623_peak_2090	1569	.	2.34877	159.822	156.941	152
chr1	25256784	25256986	MACS2STARRENH_indivuallyrmDupat75thpercentile021623_peak_2098	1268	.	1.65555	129.675	126.895	125
chr1	25358846	25359068	MACS2STARRENH_indivuallyrmDupat75thpercentile021623_peak_2112	1452	.	2.17121	148.081	145.238	43
chr1	25757189	25757375	MACS2STARRENH_indivuallyrmDupat75thpercentile021623_peak_2136	1634	.	1.6456	166.388	163.485	45
chr1	25935162	25935318	MACS2STARRENH_indivuallyrmDupat75thpercentile021623_peak_2156	2991	.	3.34419	302.504	299.176	84
chr1	25969308	25969508	MACS2STARRENH_indivuallyrmDupat75thpercentile021623_peak_2166	1808	.	2.49006	183.837	180.88	66
chr1	26101405	26101639	MACS2STARRENH_indivuallyrmDupat75thpercentile021623_peak_2182	4473	.	2.45744	451.156	447.301	151
chr1	26137471	26137563	MACS2STARRENH_indivuallyrmDupat75thpercentile021623_peak_2190	1059	.	5.04654	108.681	105.978	47
chr1	26232886	26233069	MACS2STARRENH_indivuallyrmDupat75thpercentile021623_peak_2198	2338	.	2.38078	236.978	233.857	96
chr1	26249058	26249291	MACS2STARRENH_indivuallyrmDupat75thpercentile021623_peak_2200	1047	.	3.05195	107.45	104.751	159
chr1	26324536	26324749	MACS2STARRENH_indivuallyrmDupat75thpercentile021623_peak_2206	2920	.	1.89626	295.33	292.025	153
chr1	26453052	26453157	MACS2STARRENH_indivuallyrmDupat75thpercentile021623_peak_2216	2365	.	2.15806	239.696	236.565	27
chr1	26496266	26496420	MACS2STARRENH_indivuallyrmDupat75thpercentile021623_peak_2223	755	.	1.82572	78.0825	75.5089	22
chr1	26560394	26560534	MACS2STARRENH_indivuallyrmDupat75thpercentile021623_peak_2231	2791	.	1.97581	282.377	279.114	82
chr1	26602768	26602968	MACS2STARRENH_indivuallyrmDupat75thpercentile021623_peak_2233	7856	.	8.52919	790.365	785.646	137
chr1	26611380	26611544	MACS2STARRENH_indivuallyrmDupat75thpercentile021623_peak_2235	814	.	1.51346	84.0866	81.4843	81
chr1	26613987	26614171	MACS2STARRENH_indivuallyrmDupat75thpercentile021623_peak_2236	1323	.	2.20999	135.156	132.357	122
chr1	26644303	26644565	MACS2STARRENH_indivuallyrmDupat75thpercentile021623_peak_2241	1117	.	2.31332	114.481	111.755	93
chr1	26647987	26648255	MACS2STARRENH_indivuallyrmDupat75thpercentile021623_peak_2242	1255	.	1.95736	128.279	125.504	193
chr1	26662969	26663072	MACS2STARRENH_indivuallyrmDupat75thpercentile021623_peak_2244	874	.	2.00832	90.0568	87.4286	34
chr1	26705051	26705187	MACS2STARRENH_indivuallyrmDupat75thpercentile021623_peak_2251	867	.	1.6149	89.3476	86.7219	6
chr1	26758673	26758884	MACS2STARRENH_indivuallyrmDupat75thpercentile021623_peak_2257	2024	.	1.86851	205.425	202.401	61
chr1	26798928	26799047	MACS2STARRENH_indivuallyrmDupat75thpercentile021623_peak_2261	1374	.	2.2777	140.263	137.447	26
chr1	27070624	27070913	MACS2STARRENH_indivuallyrmDupat75thpercentile021623_peak_2298	5163	.	2.8043	520.389	516.327	133
chr1	27113958	27114156	MACS2STARRENH_indivuallyrmDupat75thpercentile021623_peak_2305	2296	.	3.56387	232.773	229.663	38
chr1	27126676	27126859	MACS2STARRENH_indivuallyrmDupat75thpercentile021623_peak_2308	743	.	3.04017	76.8907	74.3224	34
chr1	27160129	27160316	MACS2STARRENH_indivuallyrmDupat75thpercentile021623_peak_2315	1278	.	1.79537	130.628	127.844	77
chr1	27248027	27248152	MACS2STARRENH_indivuallyrmDupat75thpercentile021623_peak_2322	738	.	1.37945	76.4653	73.8989	124
chr1	27339617	27339649	MACS2STARRENH_indivuallyrmDupat75thpercentile021623_peak_2336	744	.	3.486	77.0324	74.4638	9
chr1	27481553	27481703	MACS2STARRENH_indivuallyrmDupat75thpercentile021623_peak_2350	809	.	1.89663	83.527	80.9279	156
chr1	27488146	27488417	MACS2STARRENH_indivuallyrmDupat75thpercentile021623_peak_2351	1893	.	4.14546	192.305	189.321	101
chr1	27560733	27561164	MACS2STARRENH_indivuallyrmDupat75thpercentile021623_peak_2356	1504	.	1.62661	153.282	150.422	132
chr1	27611232	27611383	MACS2STARRENH_indivuallyrmDupat75thpercentile021623_peak_2358	3557	.	8.38279	359.274	355.753	240
chr1	27668107	27668205	MACS2STARRENH_indivuallyrmDupat75thpercentile021623_peak_2368	1087	.	3.02387	111.485	108.771	107
chr1	27675930	27676177	MACS2STARRENH_indivuallyrmDupat75thpercentile021623_peak_2372	2499	.	4.65538	253.12	249.949	119
chr1	27718878	27719137	MACS2STARRENH_indivuallyrmDupat75thpercentile021623_peak_2380	962	.	1.87174	98.8681	96.2031	148
chr1	27762954	27763212	MACS2STARRENH_indivuallyrmDupat75thpercentile021623_peak_2391	2203	.	9.90259	223.471	220.39	30
chr1	27894945	27895268	MACS2STARRENH_indivuallyrmDupat75thpercentile021623_peak_2406	4921	.	2.82834	496.141	492.15	132
chr1	27986207	27986357	MACS2STARRENH_indivuallyrmDupat75thpercentile021623_peak_2424	1008	.	2.26628	103.563	100.88	139
chr1	28099398	28099679	MACS2STARRENH_indivuallyrmDupat75thpercentile021623_peak_2436	1829	.	1.64359	185.881	182.918	167
chr1	28195639	28195785	MACS2STARRENH_indivuallyrmDupat75thpercentile021623_peak_2447	2367	.	3.26142	239.859	236.728	125
chr1	28241048	28241344	MACS2STARRENH_indivuallyrmDupat75thpercentile021623_peak_2453	1789	.	1.68106	181.907	178.957	219
chr1	28415221	28415321	MACS2STARRENH_indivuallyrmDupat75thpercentile021623_peak_2472	807	.	1.62932	83.3783	80.7798	68
chr1	28562484	28562605	MACS2STARRENH_indivuallyrmDupat75thpercentile021623_peak_2485	2227	.	1.98996	225.866	222.777	83
chr1	28572995	28573222	MACS2STARRENH_indivuallyrmDupat75thpercentile021623_peak_2486	3291	.	4.9781	332.532	329.104	225
chr1	28573770	28573948	MACS2STARRENH_indivuallyrmDupat75thpercentile021623_peak_2487	2465	.	1.65636	249.67	246.509	91
chr1	28585871	28586009	MACS2STARRENH_indivuallyrmDupat75thpercentile021623_peak_2490	2319	.	1.94965	235.058	231.942	65
chr1	28655381	28655649	MACS2STARRENH_indivuallyrmDupat75thpercentile021623_peak_2496	890	.	1.94281	91.6651	89.0304	167
chr1	28879385	28879532	MACS2STARRENH_indivuallyrmDupat75thpercentile021623_peak_2517	3878	.	2.53555	391.473	387.833	89
chr1	28974627	28974751	MACS2STARRENH_indivuallyrmDupat75thpercentile021623_peak_2526	767	.	2.05806	79.3278	76.7479	99
chr1	29063215	29063573	MACS2STARRENH_indivuallyrmDupat75thpercentile021623_peak_2531	896	.	1.54824	92.2714	89.6336	117
chr1	29101806	29101972	MACS2STARRENH_indivuallyrmDupat75thpercentile021623_peak_2536	1381	.	3.32587	140.994	138.175	104
chr1	29213569	29213671	MACS2STARRENH_indivuallyrmDupat75thpercentile021623_peak_2548	903	.	1.7028	92.9523	90.312	37
chr1	29253431	29253629	MACS2STARRENH_indivuallyrmDupat75thpercentile021623_peak_2553	762	.	1.89571	78.8294	76.2517	119
chr1	29508401	29508653	MACS2STARRENH_indivuallyrmDupat75thpercentile021623_peak_2579	1366	.	1.80398	139.462	136.649	211
chr1	29557401	29557608	MACS2STARRENH_indivuallyrmDupat75thpercentile021623_peak_2587	2213	.	2.63989	224.427	221.343	116
chr1	29562872	29562995	MACS2STARRENH_indivuallyrmDupat75thpercentile021623_peak_2588	819	.	3.1068	84.5518	81.9478	31
chr1	31190967	31191242	MACS2STARRENH_indivuallyrmDupat75thpercentile021623_peak_2701	1262	.	1.46585	129.063	126.285	172
chr1	31769656	31769918	MACS2STARRENH_indivuallyrmDupat75thpercentile021623_peak_2758	4664	.	2.23391	470.337	466.423	99
chr1	31867818	31867935	MACS2STARRENH_indivuallyrmDupat75thpercentile021623_peak_2769	2032	.	4.13207	206.25	203.222	11
chr1	32226662	32226767	MACS2STARRENH_indivuallyrmDupat75thpercentile021623_peak_2801	1075	.	3.00587	110.294	107.584	9
chr1	32237623	32237751	MACS2STARRENH_indivuallyrmDupat75thpercentile021623_peak_2804	1927	.	7.15336	195.745	192.75	55
chr1	32238298	32238398	MACS2STARRENH_indivuallyrmDupat75thpercentile021623_peak_2805	1521	.	4.56435	154.979	152.114	93
chr1	32253928	32254277	MACS2STARRENH_indivuallyrmDupat75thpercentile021623_peak_2806	2072	.	2.96281	210.328	207.287	110
chr1	32292900	32293152	MACS2STARRENH_indivuallyrmDupat75thpercentile021623_peak_2810	1324	.	2.67916	135.296	132.496	234
chr1	32354884	32355192	MACS2STARRENH_indivuallyrmDupat75thpercentile021623_peak_2820	1445	.	2.83183	147.424	144.583	130
chr1	32405548	32405579	MACS2STARRENH_indivuallyrmDupat75thpercentile021623_peak_2830	1075	.	2.23828	110.295	107.585	113
chr1	32479203	32479333	MACS2STARRENH_indivuallyrmDupat75thpercentile021623_peak_2836	1256	.	1.69732	128.412	125.637	117
chr1	32538357	32538518	MACS2STARRENH_indivuallyrmDupat75thpercentile021623_peak_2847	1575	.	1.78373	160.387	157.503	148
chr1	32645241	32645629	MACS2STARRENH_indivuallyrmDupat75thpercentile021623_peak_2854	1186	.	2.3351	121.394	118.643	106
chr1	32667051	32667200	MACS2STARRENH_indivuallyrmDupat75thpercentile021623_peak_2857	2182	.	3.13991	221.303	218.229	118
chr1	32739468	32739703	MACS2STARRENH_indivuallyrmDupat75thpercentile021623_peak_2868	5177	.	4.25871	521.817	517.752	75
chr1	32801789	32801951	MACS2STARRENH_indivuallyrmDupat75thpercentile021623_peak_2874	1373	.	2.14078	140.205	137.389	70
chr1	32860032	32860285	MACS2STARRENH_indivuallyrmDupat75thpercentile021623_peak_2885	1532	.	1.5859	156.111	153.242	147
chr1	32986174	32986339	MACS2STARRENH_indivuallyrmDupat75thpercentile021623_peak_2889	822	.	3.04667	84.84	82.235	67
chr1	33077848	33078053	MACS2STARRENH_indivuallyrmDupat75thpercentile021623_peak_2893	1602	.	4.6302	163.177	160.285	83
chr1	33116009	33116175	MACS2STARRENH_indivuallyrmDupat75thpercentile021623_peak_2897	1033	.	1.796	106.056	103.363	143
chr1	33116599	33116842	MACS2STARRENH_indivuallyrmDupat75thpercentile021623_peak_2898	2687	.	1.93625	271.943	268.714	158
chr1	33177757	33178070	MACS2STARRENH_indivuallyrmDupat75thpercentile021623_peak_2905	3776	.	9.38765	381.277	377.675	68
chr1	33219290	33219579	MACS2STARRENH_indivuallyrmDupat75thpercentile021623_peak_2908	984	.	2.07994	101.137	98.4635	178
chr1	33430385	33430631	MACS2STARRENH_indivuallyrmDupat75thpercentile021623_peak_2924	767	.	1.43585	79.3743	76.794	155
chr1	33502533	33502730	MACS2STARRENH_indivuallyrmDupat75thpercentile021623_peak_2931	2831	.	1.93641	286.411	283.135	59
chr1	33592934	33593132	MACS2STARRENH_indivuallyrmDupat75thpercentile021623_peak_2940	884	.	1.43206	91.1026	88.4698	128
chr1	33937990	33938117	MACS2STARRENH_indivuallyrmDupat75thpercentile021623_peak_2973	2186	.	1.95737	221.762	218.687	85
chr1	35318345	35318533	MACS2STARRENH_indivuallyrmDupat75thpercentile021623_peak_3025	2115	.	2.53548	214.582	211.528	112
chr1	35658780	35658975	MACS2STARRENH_indivuallyrmDupat75thpercentile021623_peak_3050	1240	.	1.55681	126.849	124.079	56
chr1	36004685	36004848	MACS2STARRENH_indivuallyrmDupat75thpercentile021623_peak_3092	1565	.	3.36	159.38	156.5	113
chr1	36010696	36010861	MACS2STARRENH_indivuallyrmDupat75thpercentile021623_peak_3094	1537	.	3.72914	156.633	153.762	129
chr1	36023236	36023401	MACS2STARRENH_indivuallyrmDupat75thpercentile021623_peak_3097	729	.	1.47983	75.5393	72.9775	56
chr1	36348614	36348850	MACS2STARRENH_indivuallyrmDupat75thpercentile021623_peak_3125	729	.	1.68296	75.4943	72.9327	123
chr1	36396727	36396837	MACS2STARRENH_indivuallyrmDupat75thpercentile021623_peak_3129	932	.	1.75823	95.8757	93.2237	58
chr1	36600423	36600536	MACS2STARRENH_indivuallyrmDupat75thpercentile021623_peak_3148	2379	.	9.98333	241.09	237.955	30
chr1	36615065	36615348	MACS2STARRENH_indivuallyrmDupat75thpercentile021623_peak_3149	1804	.	1.53277	183.375	180.42	146
chr1	36622344	36622544	MACS2STARRENH_indivuallyrmDupat75thpercentile021623_peak_3150	1174	.	3.22531	120.213	117.466	91
chr1	36772594	36772691	MACS2STARRENH_indivuallyrmDupat75thpercentile021623_peak_3165	1892	.	1.62327	192.256	189.272	38
chr1	36851649	36851784	MACS2STARRENH_indivuallyrmDupat75thpercentile021623_peak_3175	2958	.	1.76736	299.145	295.828	41
chr1	36877588	36877837	MACS2STARRENH_indivuallyrmDupat75thpercentile021623_peak_3177	2979	.	5.29569	301.315	297.991	76
chr1	37920585	37920805	MACS2STARRENH_indivuallyrmDupat75thpercentile021623_peak_3251	922	.	2.65392	94.8615	92.2131	67
chr1	37945316	37945506	MACS2STARRENH_indivuallyrmDupat75thpercentile021623_peak_3256	1197	.	1.69885	122.515	119.761	131
chr1	38157928	38158191	MACS2STARRENH_indivuallyrmDupat75thpercentile021623_peak_3273	5988	.	2.54414	603.117	598.848	173
chr1	38397458	38397635	MACS2STARRENH_indivuallyrmDupat75thpercentile021623_peak_3295	4710	.	2.33076	474.932	471.004	90
chr1	38478064	38478340	MACS2STARRENH_indivuallyrmDupat75thpercentile021623_peak_3300	1876	.	1.89615	190.616	187.637	118
chr1	39025195	39025570	MACS2STARRENH_indivuallyrmDupat75thpercentile021623_peak_3351	3236	.	2.63179	327.013	323.604	103
chr1	39456755	39456977	MACS2STARRENH_indivuallyrmDupat75thpercentile021623_peak_3386	799	.	1.89885	82.5545	79.9593	190
chr1	39462807	39462984	MACS2STARRENH_indivuallyrmDupat75thpercentile021623_peak_3387	3751	.	14.2458	378.749	375.155	69
chr1	39734033	39734169	MACS2STARRENH_indivuallyrmDupat75thpercentile021623_peak_3426	2470	.	5.00693	250.237	247.075	82
chr1	40157100	40157457	MACS2STARRENH_indivuallyrmDupat75thpercentile021623_peak_3462	841	.	1.61513	86.7357	84.1219	36
chr1	40264968	40265124	MACS2STARRENH_indivuallyrmDupat75thpercentile021623_peak_3469	2588	.	2.39006	261.998	258.8	40
chr1	40851404	40851670	MACS2STARRENH_indivuallyrmDupat75thpercentile021623_peak_3528	3516	.	3.19829	355.156	351.649	136
chr1	40851802	40851928	MACS2STARRENH_indivuallyrmDupat75thpercentile021623_peak_3529	899	.	2.15477	92.5995	89.9607	73
chr1	40915632	40915854	MACS2STARRENH_indivuallyrmDupat75thpercentile021623_peak_3541	1187	.	2.30512	121.482	118.731	166
chr1	40997147	40997497	MACS2STARRENH_indivuallyrmDupat75thpercentile021623_peak_3550	1850	.	2.05689	188.018	185.048	118
chr1	41174799	41175026	MACS2STARRENH_indivuallyrmDupat75thpercentile021623_peak_3567	2194	.	2.22742	222.551	219.472	152
chr1	41328028	41328132	MACS2STARRENH_indivuallyrmDupat75thpercentile021623_peak_3585	903	.	1.49463	92.9721	90.3318	75
chr1	41469412	41469659	MACS2STARRENH_indivuallyrmDupat75thpercentile021623_peak_3600	1612	.	2.04044	164.172	161.277	138
chr1	41826734	41826897	MACS2STARRENH_indivuallyrmDupat75thpercentile021623_peak_3629	2223	.	1.75672	225.463	222.375	56
chr1	42363748	42363913	MACS2STARRENH_indivuallyrmDupat75thpercentile021623_peak_3677	3370	.	4.89537	340.471	337.016	105
chr1	42385497	42385587	MACS2STARRENH_indivuallyrmDupat75thpercentile021623_peak_3680	1675	.	2.71448	170.449	167.534	80
chr1	43147884	43148074	MACS2STARRENH_indivuallyrmDupat75thpercentile021623_peak_3735	3480	.	2.07917	351.553	348.06	73
chr1	43424471	43424790	MACS2STARRENH_indivuallyrmDupat75thpercentile021623_peak_3764	915	.	1.53649	94.2048	91.5596	181
chr1	43692909	43693084	MACS2STARRENH_indivuallyrmDupat75thpercentile021623_peak_3785	870	.	3.80504	89.666	87.0392	181
chr1	43814525	43814717	MACS2STARRENH_indivuallyrmDupat75thpercentile021623_peak_3802	799	.	2.32001	82.534	79.9389	158
chr1	43824462	43824621	MACS2STARRENH_indivuallyrmDupat75thpercentile021623_peak_3803	1356	.	1.63009	138.442	135.632	103
chr1	43855421	43855638	MACS2STARRENH_indivuallyrmDupat75thpercentile021623_peak_3809	977	.	2.20489	100.465	97.7943	87
chr1	44115597	44115783	MACS2STARRENH_indivuallyrmDupat75thpercentile021623_peak_3846	2677	.	1.78492	270.953	267.727	56
chr1	44412326	44412554	MACS2STARRENH_indivuallyrmDupat75thpercentile021623_peak_3876	1053	.	1.64471	108.008	105.307	17
chr1	44435482	44435665	MACS2STARRENH_indivuallyrmDupat75thpercentile021623_peak_3878	2067	.	1.99562	209.828	206.79	47
chr1	44771865	44772101	MACS2STARRENH_indivuallyrmDupat75thpercentile021623_peak_3892	2247	.	4.87418	227.873	224.778	218
chr1	44820967	44821089	MACS2STARRENH_indivuallyrmDupat75thpercentile021623_peak_3900	1274	.	1.63061	130.202	127.421	33
chr1	45118511	45118742	MACS2STARRENH_indivuallyrmDupat75thpercentile021623_peak_3930	1639	.	4.58229	166.888	163.984	170
chr1	45180778	45181109	MACS2STARRENH_indivuallyrmDupat75thpercentile021623_peak_3937	1532	.	5.94526	156.143	153.273	74
chr1	45196235	45196395	MACS2STARRENH_indivuallyrmDupat75thpercentile021623_peak_3941	1079	.	2.52332	110.627	107.916	55
chr1	45273039	45273173	MACS2STARRENH_indivuallyrmDupat75thpercentile021623_peak_3952	975	.	1.60156	100.17	97.5002	85
chr1	45273614	45273856	MACS2STARRENH_indivuallyrmDupat75thpercentile021623_peak_3953	2080	.	3.27739	211.13	208.088	179
chr1	45275306	45275496	MACS2STARRENH_indivuallyrmDupat75thpercentile021623_peak_3954	2328	.	2.45899	235.981	232.861	56
chr1	45285167	45285638	MACS2STARRENH_indivuallyrmDupat75thpercentile021623_peak_3957	2145	.	3.23068	217.589	214.525	221
chr1	45308768	45309142	MACS2STARRENH_indivuallyrmDupat75thpercentile021623_peak_3962	786	.	4.25352	81.2154	78.6261	268
chr1	45477827	45477929	MACS2STARRENH_indivuallyrmDupat75thpercentile021623_peak_3982	805	.	1.77672	83.1013	80.5039	12
chr1	45516954	45517087	MACS2STARRENH_indivuallyrmDupat75thpercentile021623_peak_3989	1713	.	4.26083	174.233	171.305	10
chr1	45956929	45957146	MACS2STARRENH_indivuallyrmDupat75thpercentile021623_peak_4018	1991	.	1.67118	202.146	199.132	143
chr1	46049067	46049238	MACS2STARRENH_indivuallyrmDupat75thpercentile021623_peak_4023	2456	.	1.87875	248.81	245.652	75
chr1	46216224	46216540	MACS2STARRENH_indivuallyrmDupat75thpercentile021623_peak_4041	858	.	1.81837	88.4216	85.8003	203
chr1	46251330	46251488	MACS2STARRENH_indivuallyrmDupat75thpercentile021623_peak_4044	834	.	3.26889	86.0122	83.4018	90
chr1	47082045	47082177	MACS2STARRENH_indivuallyrmDupat75thpercentile021623_peak_4115	2063	.	3.16066	209.424	206.386	76
chr1	47779957	47780099	MACS2STARRENH_indivuallyrmDupat75thpercentile021623_peak_4152	3528	.	2.05609	356.314	352.803	46
chr1	47799324	47799423	MACS2STARRENH_indivuallyrmDupat75thpercentile021623_peak_4156	781	.	1.66688	80.7259	78.1393	71
chr1	47903433	47903682	MACS2STARRENH_indivuallyrmDupat75thpercentile021623_peak_4164	1025	.	1.87727	105.216	102.526	60
chr1	48937867	48938065	MACS2STARRENH_indivuallyrmDupat75thpercentile021623_peak_4234	1501	.	2.08928	153.029	150.17	60
chr1	49259770	49259871	MACS2STARRENH_indivuallyrmDupat75thpercentile021623_peak_4258	821	.	3.11807	84.801	82.1962	19
chr1	51425764	51426076	MACS2STARRENH_indivuallyrmDupat75thpercentile021623_peak_4370	1042	.	1.84235	106.978	104.282	113
chr1	51434349	51434462	MACS2STARRENH_indivuallyrmDupat75thpercentile021623_peak_4371	1077	.	2.38801	110.51	107.799	32
chr1	51701814	51701994	MACS2STARRENH_indivuallyrmDupat75thpercentile021623_peak_4386	1365	.	1.92425	139.364	136.551	61
chr1	51967039	51967194	MACS2STARRENH_indivuallyrmDupat75thpercentile021623_peak_4413	2169	.	7.71409	220.03	216.959	143
chr1	52035497	52035647	MACS2STARRENH_indivuallyrmDupat75thpercentile021623_peak_4423	6035	.	7.06331	607.872	603.59	73
chr1	52195174	52195379	MACS2STARRENH_indivuallyrmDupat75thpercentile021623_peak_4439	1330	.	1.71298	135.881	133.08	162
chr1	52456188	52456536	MACS2STARRENH_indivuallyrmDupat75thpercentile021623_peak_4465	835	.	3.4517	86.1648	83.5539	59
chr1	52831723	52832212	MACS2STARRENH_indivuallyrmDupat75thpercentile021623_peak_4494	911	.	1.48939	93.8194	91.1755	330
chr1	53068077	53068205	MACS2STARRENH_indivuallyrmDupat75thpercentile021623_peak_4520	1737	.	4.85419	176.713	173.778	100
chr1	53102690	53103101	MACS2STARRENH_indivuallyrmDupat75thpercentile021623_peak_4528	1902	.	3.03501	193.191	190.203	333
chr1	53103231	53103330	MACS2STARRENH_indivuallyrmDupat75thpercentile021623_peak_4529	1152	.	2.54709	117.967	115.229	37
chr1	53192029	53192224	MACS2STARRENH_indivuallyrmDupat75thpercentile021623_peak_4536	1665	.	3.52526	169.461	166.55	51
chr1	53392913	53393063	MACS2STARRENH_indivuallyrmDupat75thpercentile021623_peak_4555	1289	.	2.35671	131.771	128.983	76
chr1	53480460	53480682	MACS2STARRENH_indivuallyrmDupat75thpercentile021623_peak_4559	1548	.	2.32318	157.705	154.83	190
chr1	53685898	53686353	MACS2STARRENH_indivuallyrmDupat75thpercentile021623_peak_4577	2090	.	2.05285	212.051	209.005	90
chr1	53879113	53879357	MACS2STARRENH_indivuallyrmDupat75thpercentile021623_peak_4594	1587	.	2.46532	161.634	158.747	50
chr1	54304069	54304366	MACS2STARRENH_indivuallyrmDupat75thpercentile021623_peak_4622	2162	.	1.86601	219.354	216.286	247
chr1	54872087	54872201	MACS2STARRENH_indivuallyrmDupat75thpercentile021623_peak_4681	1067	.	1.83432	109.445	106.739	47
chr1	55007801	55007956	MACS2STARRENH_indivuallyrmDupat75thpercentile021623_peak_4698	1092	.	2.8065	112.004	109.288	94
chr1	55230267	55230471	MACS2STARRENH_indivuallyrmDupat75thpercentile021623_peak_4719	2827	.	1.81667	286.065	282.79	115
chr1	55606351	55606477	MACS2STARRENH_indivuallyrmDupat75thpercentile021623_peak_4750	2066	.	3.09778	209.651	206.612	123
chr1	57772898	57773348	MACS2STARRENH_indivuallyrmDupat75thpercentile021623_peak_4866	777	.	1.89142	80.3596	77.7745	332
chr1	59485970	59486181	MACS2STARRENH_indivuallyrmDupat75thpercentile021623_peak_4995	1193	.	2.70598	122.068	119.315	41
chr1	59512499	59512626	MACS2STARRENH_indivuallyrmDupat75thpercentile021623_peak_5001	1926	.	2.79951	195.629	192.635	57
chr1	59529421	59529608	MACS2STARRENH_indivuallyrmDupat75thpercentile021623_peak_5004	1379	.	4.43751	140.762	137.944	118
chr1	59612353	59612451	MACS2STARRENH_indivuallyrmDupat75thpercentile021623_peak_5010	940	.	3.11722	96.7234	94.0676	319
chr1	59762516	59762724	MACS2STARRENH_indivuallyrmDupat75thpercentile021623_peak_5022	3858	.	2.44861	389.525	385.891	61
chr1	61543662	61543858	MACS2STARRENH_indivuallyrmDupat75thpercentile021623_peak_5121	8074	.	3.89371	812.243	807.478	131
chr1	61918877	61919183	MACS2STARRENH_indivuallyrmDupat75thpercentile021623_peak_5144	830	.	3.49968	85.6331	83.0242	49
chr1	62202033	62202259	MACS2STARRENH_indivuallyrmDupat75thpercentile021623_peak_5159	1183	.	3.71202	121.119	118.369	66
chr1	62208077	62208247	MACS2STARRENH_indivuallyrmDupat75thpercentile021623_peak_5160	771	.	1.94741	79.7045	77.1231	38
chr1	62248444	62248688	MACS2STARRENH_indivuallyrmDupat75thpercentile021623_peak_5163	3065	.	2.53017	309.933	306.581	120
chr1	62737882	62737989	MACS2STARRENH_indivuallyrmDupat75thpercentile021623_peak_5204	1414	.	3.22237	144.301	141.471	42
chr1	62902004	62902305	MACS2STARRENH_indivuallyrmDupat75thpercentile021623_peak_5221	862	.	1.4319	88.8257	86.203	228
chr1	63266590	63266814	MACS2STARRENH_indivuallyrmDupat75thpercentile021623_peak_5234	1427	.	3.5568	145.603	142.769	123
chr1	64060099	64060273	MACS2STARRENH_indivuallyrmDupat75thpercentile021623_peak_5286	879	.	2.30256	90.6075	87.9764	92
chr1	64081277	64081434	MACS2STARRENH_indivuallyrmDupat75thpercentile021623_peak_5289	1949	.	12.0119	197.978	194.976	43
chr1	65016279	65016507	MACS2STARRENH_indivuallyrmDupat75thpercentile021623_peak_5358	3520	.	6.05496	355.564	352.056	153
chr1	65468132	65468233	MACS2STARRENH_indivuallyrmDupat75thpercentile021623_peak_5405	1920	.	3.06474	195.075	192.082	91
chr1	65532453	65532798	MACS2STARRENH_indivuallyrmDupat75thpercentile021623_peak_5418	1970	.	2.4917	200.055	197.047	174
chr1	65720224	65720344	MACS2STARRENH_indivuallyrmDupat75thpercentile021623_peak_5439	1665	.	3.73517	169.424	166.513	76
chr1	65886005	65886152	MACS2STARRENH_indivuallyrmDupat75thpercentile021623_peak_5453	2097	.	1.52807	212.758	209.709	62
chr1	66635131	66635252	MACS2STARRENH_indivuallyrmDupat75thpercentile021623_peak_5496	2267	.	6.4206	229.805	226.705	77
chr1	66648325	66648424	MACS2STARRENH_indivuallyrmDupat75thpercentile021623_peak_5499	892	.	2.77312	91.9303	89.2944	25
chr1	66680649	66680896	MACS2STARRENH_indivuallyrmDupat75thpercentile021623_peak_5503	1451	.	3.40705	147.96	145.118	110
chr1	66740827	66740974	MACS2STARRENH_indivuallyrmDupat75thpercentile021623_peak_5514	2132	.	3.02127	216.356	213.297	95
chr1	66766740	66767122	MACS2STARRENH_indivuallyrmDupat75thpercentile021623_peak_5519	908	.	3.16355	93.5225	90.8797	473
chr1	66796524	66796668	MACS2STARRENH_indivuallyrmDupat75thpercentile021623_peak_5523	3379	.	4.33706	341.451	337.993	105
chr1	66798005	66798121	MACS2STARRENH_indivuallyrmDupat75thpercentile021623_peak_5524	2500	.	6.3422	253.237	250.066	86
chr1	66801601	66801957	MACS2STARRENH_indivuallyrmDupat75thpercentile021623_peak_5525	1393	.	1.92766	142.17	139.347	433
chr1	67390710	67390888	MACS2STARRENH_indivuallyrmDupat75thpercentile021623_peak_5592	1158	.	1.70547	118.606	115.866	15
chr1	67395756	67396325	MACS2STARRENH_indivuallyrmDupat75thpercentile021623_peak_5594	3805	.	3.53828	384.206	380.592	113
chr1	67447501	67447755	MACS2STARRENH_indivuallyrmDupat75thpercentile021623_peak_5600	1795	.	3.02928	182.535	179.582	7
chr1	67773094	67773245	MACS2STARRENH_indivuallyrmDupat75thpercentile021623_peak_5635	960	.	3.58301	98.6706	96.0071	1
chr1	68150747	68150954	MACS2STARRENH_indivuallyrmDupat75thpercentile021623_peak_5674	1419	.	1.63621	144.756	141.925	94
chr1	70671289	70671461	MACS2STARRENH_indivuallyrmDupat75thpercentile021623_peak_5804	791	.	1.79781	81.7049	79.1136	65
chr1	70876364	70876430	MACS2STARRENH_indivuallyrmDupat75thpercentile021623_peak_5818	1916	.	2.39968	194.653	191.663	96
chr1	70876787	70876957	MACS2STARRENH_indivuallyrmDupat75thpercentile021623_peak_5819	1921	.	1.66689	195.143	192.15	54
chr1	74663870	74664066	MACS2STARRENH_indivuallyrmDupat75thpercentile021623_peak_6045	734	.	1.58564	76.0103	73.446	38
chr1	76619940	76620041	MACS2STARRENH_indivuallyrmDupat75thpercentile021623_peak_6167	805	.	2.23226	83.105	80.5076	97
chr1	76620501	76620567	MACS2STARRENH_indivuallyrmDupat75thpercentile021623_peak_6168	1759	.	6.16114	178.919	175.977	190
chr1	76733441	76733608	MACS2STARRENH_indivuallyrmDupat75thpercentile021623_peak_6177	1526	.	3.88488	155.561	152.693	67
chr1	76760285	76760454	MACS2STARRENH_indivuallyrmDupat75thpercentile021623_peak_6181	1735	.	3.40737	176.44	173.505	142
chr1	77774874	77774883	MACS2STARRENH_indivuallyrmDupat75thpercentile021623_peak_6275	1395	.	4.22762	142.343	139.52	197
chr1	77897159	77897346	MACS2STARRENH_indivuallyrmDupat75thpercentile021623_peak_6288	815	.	2.15822	84.1256	81.5233	37
chr1	78148123	78148234	MACS2STARRENH_indivuallyrmDupat75thpercentile021623_peak_6311	811	.	2.01315	83.7622	81.1623	7
chr1	78245213	78245318	MACS2STARRENH_indivuallyrmDupat75thpercentile021623_peak_6320	1026	.	1.83097	105.371	102.681	38
chr1	78353920	78354125	MACS2STARRENH_indivuallyrmDupat75thpercentile021623_peak_6328	1342	.	6.62324	137.029	134.224	67
chr1	78470472	78470664	MACS2STARRENH_indivuallyrmDupat75thpercentile021623_peak_6340	1121	.	1.72358	114.869	112.143	59
chr1	78521224	78521402	MACS2STARRENH_indivuallyrmDupat75thpercentile021623_peak_6345	1418	.	16.8724	144.67	141.839	136
chr1	79115396	79115568	MACS2STARRENH_indivuallyrmDupat75thpercentile021623_peak_6385	1880	.	2.69496	191.051	188.071	93
chr1	83953795	83953958	MACS2STARRENH_indivuallyrmDupat75thpercentile021623_peak_6700	1647	.	3.43956	167.701	164.794	102
chr1	84609836	84610207	MACS2STARRENH_indivuallyrmDupat75thpercentile021623_peak_6758	2787	.	3.49737	282.06	278.798	128
chr1	84908030	84908260	MACS2STARRENH_indivuallyrmDupat75thpercentile021623_peak_6786	1871	.	2.67109	190.152	187.175	99
chr1	85527682	85528028	MACS2STARRENH_indivuallyrmDupat75thpercentile021623_peak_6859	3129	.	2.12402	316.36	312.986	273
chr1	85645354	85645506	MACS2STARRENH_indivuallyrmDupat75thpercentile021623_peak_6866	2603	.	5.75045	263.6	260.397	5
chr1	85666796	85667119	MACS2STARRENH_indivuallyrmDupat75thpercentile021623_peak_6869	1309	.	2.173	133.762	130.967	294
chr1	85667377	85667493	MACS2STARRENH_indivuallyrmDupat75thpercentile021623_peak_6870	962	.	2.21365	98.8771	96.2121	48
chr1	87170226	87170442	MACS2STARRENH_indivuallyrmDupat75thpercentile021623_peak_6984	1074	.	1.94893	110.178	107.468	190
chr1	87380051	87380263	MACS2STARRENH_indivuallyrmDupat75thpercentile021623_peak_7005	2797	.	1.98237	283.032	279.767	152
chr1	87510594	87510795	MACS2STARRENH_indivuallyrmDupat75thpercentile021623_peak_7013	1194	.	2.65781	122.197	119.443	90
chr1	87511567	87511802	MACS2STARRENH_indivuallyrmDupat75thpercentile021623_peak_7014	3299	.	4.76544	333.353	329.921	75
chr1	87793966	87794125	MACS2STARRENH_indivuallyrmDupat75thpercentile021623_peak_7040	1454	.	2.2049	148.279	145.435	209
chr1	87870079	87870254	MACS2STARRENH_indivuallyrmDupat75thpercentile021623_peak_7052	784	.	3.63416	81.0174	78.4298	53
chr1	89384753	89384916	MACS2STARRENH_indivuallyrmDupat75thpercentile021623_peak_7155	813	.	8.72957	83.9206	81.3192	162
chr1	89464519	89464676	MACS2STARRENH_indivuallyrmDupat75thpercentile021623_peak_7166	2263	.	4.35677	229.469	226.37	95
chr1	89530933	89531341	MACS2STARRENH_indivuallyrmDupat75thpercentile021623_peak_7178	2117	.	2.53899	214.847	211.793	98
chr1	89591663	89591941	MACS2STARRENH_indivuallyrmDupat75thpercentile021623_peak_7187	2193	.	2.30205	222.379	219.302	274
chr1	89666427	89666630	MACS2STARRENH_indivuallyrmDupat75thpercentile021623_peak_7197	4012	.	4.3647	404.903	401.214	74
chr1	89738447	89738819	MACS2STARRENH_indivuallyrmDupat75thpercentile021623_peak_7216	1398	.	2.46448	142.657	139.833	83
chr1	89752611	89752976	MACS2STARRENH_indivuallyrmDupat75thpercentile021623_peak_7219	2039	.	3.06176	206.996	203.966	133
chr1	90072839	90073052	MACS2STARRENH_indivuallyrmDupat75thpercentile021623_peak_7255	3836	.	3.39832	387.259	383.634	47
chr1	90123519	90123792	MACS2STARRENH_indivuallyrmDupat75thpercentile021623_peak_7269	1121	.	3.13595	114.855	112.128	235
chr1	90286362	90286583	MACS2STARRENH_indivuallyrmDupat75thpercentile021623_peak_7298	861	.	2.12941	88.746	86.1237	177
chr1	90321275	90321632	MACS2STARRENH_indivuallyrmDupat75thpercentile021623_peak_7303	2132	.	2.86747	216.354	213.295	183
chr1	90336575	90336783	MACS2STARRENH_indivuallyrmDupat75thpercentile021623_peak_7305	1498	.	3.04293	152.681	149.823	143
chr1	91487776	91487946	MACS2STARRENH_indivuallyrmDupat75thpercentile021623_peak_7400	1348	.	1.66311	137.656	134.849	104
chr1	91852811	91852944	MACS2STARRENH_indivuallyrmDupat75thpercentile021623_peak_7422	1653	.	2.02915	168.28	165.371	34
chr1	91966170	91966470	MACS2STARRENH_indivuallyrmDupat75thpercentile021623_peak_7426	861	.	1.7988	88.8181	86.1954	277
chr1	92163168	92163264	MACS2STARRENH_indivuallyrmDupat75thpercentile021623_peak_7440	2736	.	5.04376	276.881	273.635	104
chr1	92269594	92269779	MACS2STARRENH_indivuallyrmDupat75thpercentile021623_peak_7455	1189	.	1.81122	121.659	118.907	78
chr1	92270357	92270618	MACS2STARRENH_indivuallyrmDupat75thpercentile021623_peak_7456	1212	.	2.4307	124.059	121.299	71
chr1	92950207	92950444	MACS2STARRENH_indivuallyrmDupat75thpercentile021623_peak_7527	914	.	3.18558	94.0468	91.402	78
chr1	93002628	93002839	MACS2STARRENH_indivuallyrmDupat75thpercentile021623_peak_7536	6347	.	3.46925	639.102	634.746	115
chr1	93426831	93427168	MACS2STARRENH_indivuallyrmDupat75thpercentile021623_peak_7578	2515	.	3.72341	254.714	251.539	190
chr1	93428109	93428296	MACS2STARRENH_indivuallyrmDupat75thpercentile021623_peak_7579	4835	.	2.90906	487.529	483.561	97
chr1	93456508	93456702	MACS2STARRENH_indivuallyrmDupat75thpercentile021623_peak_7583	731	.	2.5842	75.7136	73.1513	32
chr1	93494949	93495137	MACS2STARRENH_indivuallyrmDupat75thpercentile021623_peak_7587	1506	.	7.53131	153.527	150.666	66
chr1	93508193	93508297	MACS2STARRENH_indivuallyrmDupat75thpercentile021623_peak_7588	3186	.	3.15723	322.017	318.625	52
chr1	93645185	93645255	MACS2STARRENH_indivuallyrmDupat75thpercentile021623_peak_7600	1579	.	2.76284	160.804	157.919	72
chr1	93685196	93685406	MACS2STARRENH_indivuallyrmDupat75thpercentile021623_peak_7605	1023	.	3.03446	104.997	102.308	68
chr1	94375073	94375359	MACS2STARRENH_indivuallyrmDupat75thpercentile021623_peak_7674	1171	.	1.7867	119.853	117.108	185
chr1	94883755	94884005	MACS2STARRENH_indivuallyrmDupat75thpercentile021623_peak_7719	1172	.	1.64781	120.039	117.293	187
chr1	95320061	95320394	MACS2STARRENH_indivuallyrmDupat75thpercentile021623_peak_7754	1521	.	2.34975	154.966	152.1	209
chr1	95349317	95349444	MACS2STARRENH_indivuallyrmDupat75thpercentile021623_peak_7757	2172	.	4.41333	220.341	217.27	101
chr1	99259980	99260114	MACS2STARRENH_indivuallyrmDupat75thpercentile021623_peak_8038	868	.	2.46096	89.5202	86.894	76
chr1	99337095	99337347	MACS2STARRENH_indivuallyrmDupat75thpercentile021623_peak_8045	1582	.	1.82011	161.141	158.255	127
chr1	100274234	100274433	MACS2STARRENH_indivuallyrmDupat75thpercentile021623_peak_8106	1030	.	3.61597	105.699	103.008	184
chr1	100512535	100512743	MACS2STARRENH_indivuallyrmDupat75thpercentile021623_peak_8124	2830	.	4.77965	286.29	283.015	45
chr1	100715399	100715543	MACS2STARRENH_indivuallyrmDupat75thpercentile021623_peak_8149	1443	.	1.62417	147.162	144.323	81
chr1	100817191	100817393	MACS2STARRENH_indivuallyrmDupat75thpercentile021623_peak_8161	2430	.	2.27136	246.192	243.042	105
chr1	100889662	100889805	MACS2STARRENH_indivuallyrmDupat75thpercentile021623_peak_8181	2945	.	5.00224	297.874	294.561	78
chr1	100905801	100906004	MACS2STARRENH_indivuallyrmDupat75thpercentile021623_peak_8185	3013	.	2.48967	304.644	301.309	101
chr1	100911237	100911559	MACS2STARRENH_indivuallyrmDupat75thpercentile021623_peak_8188	1256	.	2.19451	128.443	125.668	64
chr1	100918269	100918662	MACS2STARRENH_indivuallyrmDupat75thpercentile021623_peak_8190	4175	.	3.18457	421.308	417.559	63
chr1	101362267	101362441	MACS2STARRENH_indivuallyrmDupat75thpercentile021623_peak_8230	2128	.	2.8758	215.958	212.9	116
chr1	101392947	101393289	MACS2STARRENH_indivuallyrmDupat75thpercentile021623_peak_8234	3395	.	2.59262	343.059	339.595	141
chr1	101547194	101547338	MACS2STARRENH_indivuallyrmDupat75thpercentile021623_peak_8261	987	.	3.13287	101.446	98.7717	60
chr1	101577633	101577929	MACS2STARRENH_indivuallyrmDupat75thpercentile021623_peak_8263	1442	.	2.01582	147.08	144.241	147
chr1	101588176	101588306	MACS2STARRENH_indivuallyrmDupat75thpercentile021623_peak_8265	1527	.	5.63551	155.61	152.742	59
chr1	101610676	101610840	MACS2STARRENH_indivuallyrmDupat75thpercentile021623_peak_8271	1077	.	4.40842	110.412	107.702	131
chr1	101701191	101701306	MACS2STARRENH_indivuallyrmDupat75thpercentile021623_peak_8282	1216	.	2.56649	124.378	121.616	47
chr1	101775048	101775340	MACS2STARRENH_indivuallyrmDupat75thpercentile021623_peak_8299	4652	.	3.76957	469.16	465.249	137
chr1	104067940	104068147	MACS2STARRENH_indivuallyrmDupat75thpercentile021623_peak_8433	1504	.	3.82133	153.282	150.422	147
chr1	108329278	108329421	MACS2STARRENH_indivuallyrmDupat75thpercentile021623_peak_8671	1203	.	3.05232	123.101	120.344	69
chr1	109102487	109102806	MACS2STARRENH_indivuallyrmDupat75thpercentile021623_peak_8731	1172	.	2.02872	120.006	117.26	12
chr1	109133608	109133941	MACS2STARRENH_indivuallyrmDupat75thpercentile021623_peak_8735	786	.	2.22784	81.2266	78.6372	189
chr1	109189287	109189670	MACS2STARRENH_indivuallyrmDupat75thpercentile021623_peak_8739	1215	.	1.96015	124.301	121.54	55
chr1	109246681	109246789	MACS2STARRENH_indivuallyrmDupat75thpercentile021623_peak_8749	1359	.	4.94047	138.801	135.99	59
chr1	109499567	109499746	MACS2STARRENH_indivuallyrmDupat75thpercentile021623_peak_8778	725	.	1.95341	75.1381	72.5784	8
chr1	109940568	109940688	MACS2STARRENH_indivuallyrmDupat75thpercentile021623_peak_8813	1491	.	3.2384	152.054	149.198	62
chr1	109969072	109969253	MACS2STARRENH_indivuallyrmDupat75thpercentile021623_peak_8817	2081	.	1.65642	211.215	208.172	62
chr1	110052417	110052600	MACS2STARRENH_indivuallyrmDupat75thpercentile021623_peak_8828	1331	.	3.4114	135.994	133.193	41
chr1	110062254	110062413	MACS2STARRENH_indivuallyrmDupat75thpercentile021623_peak_8829	1803	.	10.3578	183.259	180.304	137
chr1	110075043	110075149	MACS2STARRENH_indivuallyrmDupat75thpercentile021623_peak_8830	906	.	3.51685	93.2583	90.6171	16
chr1	110163623	110163763	MACS2STARRENH_indivuallyrmDupat75thpercentile021623_peak_8840	2267	.	1.95966	229.855	226.755	72
chr1	110344953	110345115	MACS2STARRENH_indivuallyrmDupat75thpercentile021623_peak_8853	3751	.	4.05603	378.707	375.114	96
chr1	110577013	110577239	MACS2STARRENH_indivuallyrmDupat75thpercentile021623_peak_8875	3323	.	2.15838	335.746	332.306	151
chr1	110881771	110882055	MACS2STARRENH_indivuallyrmDupat75thpercentile021623_peak_8901	948	.	1.35507	97.5378	94.8786	162
chr1	110950317	110950478	MACS2STARRENH_indivuallyrmDupat75thpercentile021623_peak_8906	991	.	2.21441	101.849	99.1724	57
chr1	111189962	111190261	MACS2STARRENH_indivuallyrmDupat75thpercentile021623_peak_8928	1703	.	4.78876	173.298	170.374	110
chr1	111215353	111215568	MACS2STARRENH_indivuallyrmDupat75thpercentile021623_peak_8933	861	.	1.98714	88.7303	86.1081	49
chr1	111269586	111269845	MACS2STARRENH_indivuallyrmDupat75thpercentile021623_peak_8936	2569	.	6.76779	260.166	256.974	155
chr1	111415526	111415732	MACS2STARRENH_indivuallyrmDupat75thpercentile021623_peak_8943	2432	.	4.11084	246.445	243.295	84
chr1	111422683	111422917	MACS2STARRENH_indivuallyrmDupat75thpercentile021623_peak_8945	1264	.	2.18706	129.246	126.467	101
chr1	111423678	111423792	MACS2STARRENH_indivuallyrmDupat75thpercentile021623_peak_8946	1768	.	5.68238	179.809	176.864	32
chr1	111758702	111758939	MACS2STARRENH_indivuallyrmDupat75thpercentile021623_peak_8974	3692	.	2.42351	372.846	369.276	136
chr1	111768425	111768802	MACS2STARRENH_indivuallyrmDupat75thpercentile021623_peak_8975	1496	.	2.84333	152.535	149.678	120
chr1	111949022	111949202	MACS2STARRENH_indivuallyrmDupat75thpercentile021623_peak_8988	2134	.	2.56418	216.471	213.411	98
chr1	111991868	111992096	MACS2STARRENH_indivuallyrmDupat75thpercentile021623_peak_8996	3964	.	2.56589	400.147	396.475	125
chr1	112013777	112013988	MACS2STARRENH_indivuallyrmDupat75thpercentile021623_peak_8999	2117	.	2.44734	214.824	211.77	70
chr1	112050884	112051100	MACS2STARRENH_indivuallyrmDupat75thpercentile021623_peak_9005	3006	.	3.53171	303.941	300.608	159
chr1	112113511	112113677	MACS2STARRENH_indivuallyrmDupat75thpercentile021623_peak_9014	918	.	4.49775	94.4831	91.837	5
chr1	112190777	112190809	MACS2STARRENH_indivuallyrmDupat75thpercentile021623_peak_9025	1108	.	5.06017	113.599	110.877	131
chr1	112298100	112298352	MACS2STARRENH_indivuallyrmDupat75thpercentile021623_peak_9044	1400	.	1.68072	142.84	140.015	128
chr1	112938538	112938865	MACS2STARRENH_indivuallyrmDupat75thpercentile021623_peak_9075	1420	.	2.12076	144.851	142.019	246
chr1	113162335	113162463	MACS2STARRENH_indivuallyrmDupat75thpercentile021623_peak_9094	1889	.	2.13846	191.942	188.959	14
chr1	113250016	113250130	MACS2STARRENH_indivuallyrmDupat75thpercentile021623_peak_9105	2611	.	4.1178	264.374	261.168	53
chr1	114285276	114285395	MACS2STARRENH_indivuallyrmDupat75thpercentile021623_peak_9168	1009	.	3.5219	103.594	100.91	43
chr1	114326264	114326470	MACS2STARRENH_indivuallyrmDupat75thpercentile021623_peak_9173	2128	.	2.67031	215.952	212.894	69
chr1	114326746	114326967	MACS2STARRENH_indivuallyrmDupat75thpercentile021623_peak_9174	2420	.	3.34104	245.196	242.05	144
chr1	114354992	114355179	MACS2STARRENH_indivuallyrmDupat75thpercentile021623_peak_9177	1649	.	1.59143	167.83	164.923	31
chr1	114414265	114414439	MACS2STARRENH_indivuallyrmDupat75thpercentile021623_peak_9183	4426	.	2.48644	446.453	442.615	84
chr1	114889242	114889399	MACS2STARRENH_indivuallyrmDupat75thpercentile021623_peak_9238	1408	.	1.7191	143.642	140.814	68
chr1	115124213	115124421	MACS2STARRENH_indivuallyrmDupat75thpercentile021623_peak_9260	1066	.	1.56815	109.357	106.652	129
chr1	115300604	115300741	MACS2STARRENH_indivuallyrmDupat75thpercentile021623_peak_9274	1073	.	1.58998	110.069	107.36	37
chr1	115323301	115323423	MACS2STARRENH_indivuallyrmDupat75thpercentile021623_peak_9275	3772	.	2.31262	380.808	377.208	31
chr1	115642129	115642348	MACS2STARRENH_indivuallyrmDupat75thpercentile021623_peak_9297	4078	.	3.53712	411.565	407.851	106
chr1	116671298	116671434	MACS2STARRENH_indivuallyrmDupat75thpercentile021623_peak_9365	1050	.	3.36625	107.783	105.083	70
chr1	116681687	116681890	MACS2STARRENH_indivuallyrmDupat75thpercentile021623_peak_9366	747	.	1.93066	77.351	74.7802	184
chr1	116868543	116868701	MACS2STARRENH_indivuallyrmDupat75thpercentile021623_peak_9381	1458	.	2.02991	148.719	145.874	68
chr1	116915518	116915886	MACS2STARRENH_indivuallyrmDupat75thpercentile021623_peak_9387	1391	.	1.66843	141.944	139.122	293
chr1	117047057	117047191	MACS2STARRENH_indivuallyrmDupat75thpercentile021623_peak_9411	986	.	1.63831	101.354	98.6794	86
chr1	117057749	117058077	MACS2STARRENH_indivuallyrmDupat75thpercentile021623_peak_9413	1616	.	4.02712	164.534	161.637	277
chr1	117081272	117081437	MACS2STARRENH_indivuallyrmDupat75thpercentile021623_peak_9422	2575	.	4.0315	260.781	257.587	136
chr1	117112981	117113179	MACS2STARRENH_indivuallyrmDupat75thpercentile021623_peak_9426	761	.	1.75586	78.7365	76.1591	61
chr1	117296940	117297115	MACS2STARRENH_indivuallyrmDupat75thpercentile021623_peak_9441	1403	.	2.02752	143.148	140.322	83
chr1	117312305	117312521	MACS2STARRENH_indivuallyrmDupat75thpercentile021623_peak_9450	1431	.	1.90233	145.977	143.142	181
chr1	117529923	117530076	MACS2STARRENH_indivuallyrmDupat75thpercentile021623_peak_9470	2542	.	3.05007	257.423	254.239	111
chr1	117602545	117602845	MACS2STARRENH_indivuallyrmDupat75thpercentile021623_peak_9479	2045	.	1.57752	207.588	204.556	269
chr1	117900824	117900921	MACS2STARRENH_indivuallyrmDupat75thpercentile021623_peak_9498	1527	.	2.80548	155.655	152.787	63
chr1	118198923	118199118	MACS2STARRENH_indivuallyrmDupat75thpercentile021623_peak_9530	933	.	1.87759	95.9972	93.3446	80
chr1	118203746	118203899	MACS2STARRENH_indivuallyrmDupat75thpercentile021623_peak_9532	749	.	2.19032	77.527	74.9556	86
chr1	118206950	118207280	MACS2STARRENH_indivuallyrmDupat75thpercentile021623_peak_9534	6703	.	3.12192	674.751	670.316	195
chr1	119682842	119682958	MACS2STARRENH_indivuallyrmDupat75thpercentile021623_peak_9625	2067	.	1.88507	209.804	206.765	42
chr1	120558414	120558711	MACS2STARRENH_indivuallyrmDupat75thpercentile021623_peak_9683	4097	.	16.2648	413.512	409.792	59
chr1	120925535	120925635	MACS2STARRENH_indivuallyrmDupat75thpercentile021623_peak_9697	2650	.	3.67256	268.296	265.078	79
chr1	121258312	121258387	MACS2STARRENH_indivuallyrmDupat75thpercentile021623_peak_9709	765	.	2.17239	79.103	76.5241	12
chr1	121261423	121261536	MACS2STARRENH_indivuallyrmDupat75thpercentile021623_peak_9710	1010	.	1.70952	103.694	101.01	15
chr1	121484581	121485414	MACS2STARRENH_indivuallyrmDupat75thpercentile021623_peak_9724	16172	.	2.32917	1623.78	1617.23	620
chr1	143913324	143913525	MACS2STARRENH_indivuallyrmDupat75thpercentile021623_peak_9788	2600	.	1.4997	263.276	260.074	119
chr1	144094840	144095016	MACS2STARRENH_indivuallyrmDupat75thpercentile021623_peak_9801	1167	.	2.7784	119.469	116.725	44
chr1	144533789	144533848	MACS2STARRENH_indivuallyrmDupat75thpercentile021623_peak_9805	1309	.	1.79975	133.728	130.933	18
chr1	144536234	144536387	MACS2STARRENH_indivuallyrmDupat75thpercentile021623_peak_9806	2729	.	2.01167	276.222	272.978	77
chr1	145096358	145096495	MACS2STARRENH_indivuallyrmDupat75thpercentile021623_peak_9852	1750	.	2.01623	178.03	175.091	111
chr1	145129835	145129987	MACS2STARRENH_indivuallyrmDupat75thpercentile021623_peak_9863	2085	.	2.18564	211.629	208.585	53
chr1	145438282	145438520	MACS2STARRENH_indivuallyrmDupat75thpercentile021623_peak_9889	7283	.	3.08847	732.88	728.308	87
chr1	145454616	145454878	MACS2STARRENH_indivuallyrmDupat75thpercentile021623_peak_9891	1210	.	2.61997	123.811	121.052	68
chr1	145476860	145477082	MACS2STARRENH_indivuallyrmDupat75thpercentile021623_peak_9893	1277	.	1.54155	130.495	127.711	137
chr1	145548860	145549177	MACS2STARRENH_indivuallyrmDupat75thpercentile021623_peak_9897	811	.	1.61697	83.7912	81.1912	287
chr1	145589520	145589697	MACS2STARRENH_indivuallyrmDupat75thpercentile021623_peak_9900	1454	.	4.03862	148.288	145.444	145
chr1	145610973	145611136	MACS2STARRENH_indivuallyrmDupat75thpercentile021623_peak_9902	908	.	1.68655	93.4699	90.8272	70
chr1	145827039	145827199	MACS2STARRENH_indivuallyrmDupat75thpercentile021623_peak_9916	862	.	1.61285	88.9174	86.2944	42
chr1	146696797	146697190	MACS2STARRENH_indivuallyrmDupat75thpercentile021623_peak_9940	727	.	2.2673	75.2891	72.7284	85
chr1	146714168	146714370	MACS2STARRENH_indivuallyrmDupat75thpercentile021623_peak_9941	2521	.	2.7509	255.294	252.117	41
chr1	146966814	146967235	MACS2STARRENH_indivuallyrmDupat75thpercentile021623_peak_9953	1855	.	7.44735	188.48	185.508	293
chr1	147016886	147017097	MACS2STARRENH_indivuallyrmDupat75thpercentile021623_peak_9962	3364	.	2.35127	339.861	336.409	164
chr1	147071417	147071792	MACS2STARRENH_indivuallyrmDupat75thpercentile021623_peak_9968	2858	.	2.45449	289.165	285.881	250
chr1	147735930	147736035	MACS2STARRENH_indivuallyrmDupat75thpercentile021623_peak_10003	1090	.	3.54275	111.772	109.056	153
chr1	147790829	147790978	MACS2STARRENH_indivuallyrmDupat75thpercentile021623_peak_10007	1376	.	3.14298	140.426	137.61	59
chr1	147806547	147806646	MACS2STARRENH_indivuallyrmDupat75thpercentile021623_peak_10009	907	.	5.18873	93.3716	90.7293	72
chr1	148248048	148248154	MACS2STARRENH_indivuallyrmDupat75thpercentile021623_peak_10023	900	.	2.2761	92.6638	90.0248	60
chr1	148600962	148601171	MACS2STARRENH_indivuallyrmDupat75thpercentile021623_peak_10031	890	.	3.32163	91.6476	89.013	155
chr1	148928184	148928363	MACS2STARRENH_indivuallyrmDupat75thpercentile021623_peak_10040	2151	.	2.51088	218.209	215.145	59
chr1	149204364	149204519	MACS2STARRENH_indivuallyrmDupat75thpercentile021623_peak_10052	2664	.	3.78982	269.675	266.452	110
chr1	149223855	149224236	MACS2STARRENH_indivuallyrmDupat75thpercentile021623_peak_10053	1052	.	1.84091	107.935	105.235	369
chr1	149224477	149224612	MACS2STARRENH_indivuallyrmDupat75thpercentile021623_peak_10054	2867	.	1.96275	290.026	286.738	51
chr1	149379610	149379785	MACS2STARRENH_indivuallyrmDupat75thpercentile021623_peak_10060	3572	.	6.01054	360.817	357.291	46
chr1	149513997	149514141	MACS2STARRENH_indivuallyrmDupat75thpercentile021623_peak_10063	1127	.	3.34943	115.44	112.711	68
chr1	149605477	149605586	MACS2STARRENH_indivuallyrmDupat75thpercentile021623_peak_10069	1147	.	2.0369	117.516	114.779	66
chr1	149859582	149859787	MACS2STARRENH_indivuallyrmDupat75thpercentile021623_peak_10084	1585	.	1.88864	161.469	158.583	61
chr1	150078592	150078705	MACS2STARRENH_indivuallyrmDupat75thpercentile021623_peak_10099	872	.	3.22629	89.8936	87.266	121
chr1	150081724	150081906	MACS2STARRENH_indivuallyrmDupat75thpercentile021623_peak_10100	1112	.	4.59142	113.987	111.264	315
chr1	150208416	150208658	MACS2STARRENH_indivuallyrmDupat75thpercentile021623_peak_10111	6352	.	2.1128	639.583	635.225	84
chr1	150254720	150254920	MACS2STARRENH_indivuallyrmDupat75thpercentile021623_peak_10115	990	.	1.72587	101.707	99.0309	76
chr1	150336408	150336590	MACS2STARRENH_indivuallyrmDupat75thpercentile021623_peak_10123	1338	.	1.51918	136.676	133.872	112
chr1	150535915	150536078	MACS2STARRENH_indivuallyrmDupat75thpercentile021623_peak_10137	1737	.	2.024	176.649	173.714	102
chr1	150539972	150540069	MACS2STARRENH_indivuallyrmDupat75thpercentile021623_peak_10139	1280	.	2.36951	130.861	128.077	75
chr1	150601636	150601783	MACS2STARRENH_indivuallyrmDupat75thpercentile021623_peak_10153	2914	.	1.7901	294.726	291.423	62
chr1	150947164	150947185	MACS2STARRENH_indivuallyrmDupat75thpercentile021623_peak_10182	1553	.	3.29306	158.252	155.376	63
chr1	151020200	151020360	MACS2STARRENH_indivuallyrmDupat75thpercentile021623_peak_10188	1855	.	3.77702	188.549	185.577	74
chr1	151030274	151030406	MACS2STARRENH_indivuallyrmDupat75thpercentile021623_peak_10193	1851	.	2.69039	188.137	185.166	103
chr1	151119148	151119293	MACS2STARRENH_indivuallyrmDupat75thpercentile021623_peak_10203	1343	.	1.8557	137.143	134.337	74
chr1	151162603	151162763	MACS2STARRENH_indivuallyrmDupat75thpercentile021623_peak_10208	4787	.	3.90477	482.741	478.789	96
chr1	151170819	151171052	MACS2STARRENH_indivuallyrmDupat75thpercentile021623_peak_10209	3255	.	2.35481	328.932	325.516	95
chr1	151227110	151227318	MACS2STARRENH_indivuallyrmDupat75thpercentile021623_peak_10212	1699	.	1.92455	172.852	169.929	47
chr1	151299872	151300219	MACS2STARRENH_indivuallyrmDupat75thpercentile021623_peak_10225	817	.	1.87424	84.3149	81.7117	288
chr1	151584313	151584527	MACS2STARRENH_indivuallyrmDupat75thpercentile021623_peak_10250	3718	.	2.50533	375.479	371.9	75
chr1	151762960	151763278	MACS2STARRENH_indivuallyrmDupat75thpercentile021623_peak_10261	5162	.	2.13954	520.306	516.245	158
chr1	151871213	151871325	MACS2STARRENH_indivuallyrmDupat75thpercentile021623_peak_10272	1410	.	2.81439	143.912	141.083	104
chr1	151877595	151877742	MACS2STARRENH_indivuallyrmDupat75thpercentile021623_peak_10274	1968	.	2.60337	199.816	196.809	75
chr1	151881890	151882072	MACS2STARRENH_indivuallyrmDupat75thpercentile021623_peak_10275	1100	.	1.77759	112.743	110.024	150
chr1	153606379	153606479	MACS2STARRENH_indivuallyrmDupat75thpercentile021623_peak_10397	1407	.	1.72356	143.536	140.709	48
chr1	153643450	153643738	MACS2STARRENH_indivuallyrmDupat75thpercentile021623_peak_10400	6682	.	2.81282	672.669	668.238	162
chr1	153895381	153895636	MACS2STARRENH_indivuallyrmDupat75thpercentile021623_peak_10432	1653	.	1.66323	168.261	165.353	175
chr1	153931095	153931270	MACS2STARRENH_indivuallyrmDupat75thpercentile021623_peak_10436	4675	.	1.9264	471.487	467.568	82
chr1	153936096	153936342	MACS2STARRENH_indivuallyrmDupat75thpercentile021623_peak_10437	3254	.	3.19496	328.845	325.429	90
chr1	153940212	153940392	MACS2STARRENH_indivuallyrmDupat75thpercentile021623_peak_10438	1201	.	1.97356	122.892	120.136	31
chr1	153963084	153963430	MACS2STARRENH_indivuallyrmDupat75thpercentile021623_peak_10441	947	.	1.6548	97.418	94.7598	17
chr1	154130275	154130497	MACS2STARRENH_indivuallyrmDupat75thpercentile021623_peak_10449	1351	.	1.89316	137.94	135.132	56
chr1	154244782	154245098	MACS2STARRENH_indivuallyrmDupat75thpercentile021623_peak_10456	1787	.	2.06067	181.71	178.76	164
chr1	154297211	154297313	MACS2STARRENH_indivuallyrmDupat75thpercentile021623_peak_10459	859	.	1.80316	88.5961	85.9742	51
chr1	154436181	154436327	MACS2STARRENH_indivuallyrmDupat75thpercentile021623_peak_10481	1588	.	3.23227	161.72	158.833	108
chr1	154600427	154600632	MACS2STARRENH_indivuallyrmDupat75thpercentile021623_peak_10495	2365	.	5.33338	239.683	236.552	175
chr1	154915068	154915234	MACS2STARRENH_indivuallyrmDupat75thpercentile021623_peak_10523	824	.	2.49951	85.0221	82.4163	65
chr1	154927729	154927969	MACS2STARRENH_indivuallyrmDupat75thpercentile021623_peak_10526	2837	.	1.94893	287.042	283.764	75
chr1	154934008	154934182	MACS2STARRENH_indivuallyrmDupat75thpercentile021623_peak_10528	1934	.	3.49111	196.479	193.482	113
chr1	154946896	154947065	MACS2STARRENH_indivuallyrmDupat75thpercentile021623_peak_10531	1293	.	1.53767	132.114	129.325	62
chr1	154955597	154955860	MACS2STARRENH_indivuallyrmDupat75thpercentile021623_peak_10532	1378	.	1.61286	140.658	137.84	90
chr1	155036122	155036409	MACS2STARRENH_indivuallyrmDupat75thpercentile021623_peak_10548	1843	.	2.42226	187.278	184.31	52
chr1	155163250	155163304	MACS2STARRENH_indivuallyrmDupat75thpercentile021623_peak_10567	1237	.	3.25228	126.505	123.736	95
chr1	155164564	155164758	MACS2STARRENH_indivuallyrmDupat75thpercentile021623_peak_10569	1692	.	2.19433	172.131	169.211	123
chr1	155197299	155197551	MACS2STARRENH_indivuallyrmDupat75thpercentile021623_peak_10577	3066	.	2.19143	310.05	306.697	96
chr1	155214395	155214567	MACS2STARRENH_indivuallyrmDupat75thpercentile021623_peak_10579	4865	.	3.346	490.517	486.543	66
chr1	155243237	155243489	MACS2STARRENH_indivuallyrmDupat75thpercentile021623_peak_10584	1432	.	1.95685	146.117	143.282	160
chr1	155278362	155278653	MACS2STARRENH_indivuallyrmDupat75thpercentile021623_peak_10587	1067	.	1.43943	109.47	106.764	143
chr1	155579794	155579984	MACS2STARRENH_indivuallyrmDupat75thpercentile021623_peak_10619	1496	.	1.98823	152.497	149.64	130
chr1	155715447	155715558	MACS2STARRENH_indivuallyrmDupat75thpercentile021623_peak_10631	2120	.	2.42081	215.097	212.041	74
chr1	155904271	155904380	MACS2STARRENH_indivuallyrmDupat75thpercentile021623_peak_10648	924	.	1.64876	95.1176	92.4683	39
chr1	155990658	155990836	MACS2STARRENH_indivuallyrmDupat75thpercentile021623_peak_10662	974	.	1.77616	100.075	97.4059	158
chr1	156024525	156024666	MACS2STARRENH_indivuallyrmDupat75thpercentile021623_peak_10666	1000	.	1.58435	102.689	100.01	42
chr1	156060615	156060747	MACS2STARRENH_indivuallyrmDupat75thpercentile021623_peak_10674	3451	.	6.91707	348.633	345.151	112
chr1	156097080	156097253	MACS2STARRENH_indivuallyrmDupat75thpercentile021623_peak_10679	1413	.	3.13531	144.144	141.314	132
chr1	156115910	156116080	MACS2STARRENH_indivuallyrmDupat75thpercentile021623_peak_10681	1362	.	2.51075	139.017	136.206	86
chr1	156130679	156130810	MACS2STARRENH_indivuallyrmDupat75thpercentile021623_peak_10682	2057	.	7.86793	208.779	205.743	144
chr1	156163585	156163898	MACS2STARRENH_indivuallyrmDupat75thpercentile021623_peak_10683	971	.	1.42037	99.7683	97.1003	200
chr1	156252374	156252751	MACS2STARRENH_indivuallyrmDupat75thpercentile021623_peak_10700	2423	.	2.02229	245.474	242.326	285
chr1	156471020	156471306	MACS2STARRENH_indivuallyrmDupat75thpercentile021623_peak_10719	1039	.	1.8319	106.65	103.955	167
chr1	156698541	156698674	MACS2STARRENH_indivuallyrmDupat75thpercentile021623_peak_10743	1001	.	1.53691	102.857	100.177	66
chr1	156737063	156737323	MACS2STARRENH_indivuallyrmDupat75thpercentile021623_peak_10750	907	.	1.46867	93.3601	90.7178	178
chr1	156830424	156830492	MACS2STARRENH_indivuallyrmDupat75thpercentile021623_peak_10759	1642	.	6.35978	167.127	164.222	127
chr1	157776697	157776883	MACS2STARRENH_indivuallyrmDupat75thpercentile021623_peak_10836	1517	.	8.81484	154.591	151.727	24
chr1	158217924	158218118	MACS2STARRENH_indivuallyrmDupat75thpercentile021623_peak_10872	2417	.	4.76678	244.933	241.787	178
chr1	158255582	158255725	MACS2STARRENH_indivuallyrmDupat75thpercentile021623_peak_10875	1007	.	3.34815	103.464	100.781	46
chr1	158900318	158900526	MACS2STARRENH_indivuallyrmDupat75thpercentile021623_peak_10911	1344	.	3.54699	137.217	134.411	140
chr1	158966217	158966355	MACS2STARRENH_indivuallyrmDupat75thpercentile021623_peak_10923	2277	.	5.1952	230.871	227.767	60
chr1	158978665	158978820	MACS2STARRENH_indivuallyrmDupat75thpercentile021623_peak_10926	940	.	1.96313	96.7054	94.0497	89
chr1	158979463	158979818	MACS2STARRENH_indivuallyrmDupat75thpercentile021623_peak_10927	4091	.	3.37632	412.826	409.107	221
chr1	158985344	158985524	MACS2STARRENH_indivuallyrmDupat75thpercentile021623_peak_10930	2424	.	2.14405	245.591	242.443	158
chr1	159038143	159038274	MACS2STARRENH_indivuallyrmDupat75thpercentile021623_peak_10940	2129	.	3.83419	215.966	212.908	47
chr1	159824558	159824813	MACS2STARRENH_indivuallyrmDupat75thpercentile021623_peak_10981	2335	.	2.76096	236.667	233.546	196
chr1	160001755	160001918	MACS2STARRENH_indivuallyrmDupat75thpercentile021623_peak_11006	958	.	1.90952	98.5398	95.8767	15
chr1	160054007	160054222	MACS2STARRENH_indivuallyrmDupat75thpercentile021623_peak_11012	752	.	2.63403	77.8585	75.2857	18
chr1	160261178	160261351	MACS2STARRENH_indivuallyrmDupat75thpercentile021623_peak_11037	2332	.	3.49072	236.339	233.219	60
chr1	160537941	160538143	MACS2STARRENH_indivuallyrmDupat75thpercentile021623_peak_11076	734	.	2.06145	76.0123	73.448	214
chr1	160653010	160653109	MACS2STARRENH_indivuallyrmDupat75thpercentile021623_peak_11095	1441	.	8.69639	147.037	144.197	83
chr1	160681690	160681836	MACS2STARRENH_indivuallyrmDupat75thpercentile021623_peak_11098	1174	.	2.53944	120.152	117.406	89
chr1	160738203	160738335	MACS2STARRENH_indivuallyrmDupat75thpercentile021623_peak_11108	910	.	2.47278	93.7078	91.0642	64
chr1	160765776	160766052	MACS2STARRENH_indivuallyrmDupat75thpercentile021623_peak_11112	1302	.	1.79795	133.008	130.217	169
chr1	160991008	160991194	MACS2STARRENH_indivuallyrmDupat75thpercentile021623_peak_11136	935	.	1.82894	96.2495	93.5952	26
chr1	161039670	161039786	MACS2STARRENH_indivuallyrmDupat75thpercentile021623_peak_11142	1050	.	1.62346	107.777	105.078	75
chr1	161102558	161102715	MACS2STARRENH_indivuallyrmDupat75thpercentile021623_peak_11148	1378	.	1.72192	140.704	137.886	13
chr1	161152242	161152343	MACS2STARRENH_indivuallyrmDupat75thpercentile021623_peak_11154	2366	.	2.33803	239.753	236.623	53
chr1	161155331	161155444	MACS2STARRENH_indivuallyrmDupat75thpercentile021623_peak_11155	1239	.	2.06312	126.721	123.951	22
chr1	161162474	161162636	MACS2STARRENH_indivuallyrmDupat75thpercentile021623_peak_11159	1223	.	2.80777	125.104	122.34	30
chr1	161195482	161195837	MACS2STARRENH_indivuallyrmDupat75thpercentile021623_peak_11163	1861	.	1.75313	189.138	186.164	125
chr1	161500772	161501041	MACS2STARRENH_indivuallyrmDupat75thpercentile021623_peak_11191	1762	.	2.04641	179.165	176.223	205
chr1	161593155	161593423	MACS2STARRENH_indivuallyrmDupat75thpercentile021623_peak_11198	738	.	3.62837	76.4308	73.8645	116
chr1	161719453	161719610	MACS2STARRENH_indivuallyrmDupat75thpercentile021623_peak_11206	899	.	1.75512	92.5712	89.9324	52
chr1	162531123	162531373	MACS2STARRENH_indivuallyrmDupat75thpercentile021623_peak_11275	731	.	1.46882	75.6689	73.1068	96
chr1	165362348	165362524	MACS2STARRENH_indivuallyrmDupat75thpercentile021623_peak_11421	1417	.	1.82267	144.59	141.76	49
chr1	165567366	165567591	MACS2STARRENH_indivuallyrmDupat75thpercentile021623_peak_11438	1163	.	1.67264	119.094	116.351	130
chr1	165667646	165667966	MACS2STARRENH_indivuallyrmDupat75thpercentile021623_peak_11444	2525	.	2.78234	255.703	252.524	278
chr1	165797350	165797726	MACS2STARRENH_indivuallyrmDupat75thpercentile021623_peak_11451	1771	.	4.95724	180.101	177.156	166
chr1	166459015	166459194	MACS2STARRENH_indivuallyrmDupat75thpercentile021623_peak_11490	743	.	2.19512	76.9556	74.3872	115
chr1	166845466	166845731	MACS2STARRENH_indivuallyrmDupat75thpercentile021623_peak_11522	3134	.	2.00069	316.824	313.449	182
chr1	166944973	166945137	MACS2STARRENH_indivuallyrmDupat75thpercentile021623_peak_11531	2629	.	3.60783	266.191	262.98	47
chr1	167079852	167080081	MACS2STARRENH_indivuallyrmDupat75thpercentile021623_peak_11548	2447	.	4.42393	247.88	244.725	192
chr1	167191385	167191700	MACS2STARRENH_indivuallyrmDupat75thpercentile021623_peak_11556	1567	.	2.297	159.608	156.728	197
chr1	167237275	167237316	MACS2STARRENH_indivuallyrmDupat75thpercentile021623_peak_11562	1436	.	3.02696	146.521	143.684	9
chr1	167411497	167411675	MACS2STARRENH_indivuallyrmDupat75thpercentile021623_peak_11588	4933	.	3.70584	497.338	493.342	39
chr1	167461195	167461505	MACS2STARRENH_indivuallyrmDupat75thpercentile021623_peak_11606	1141	.	3.33812	116.885	114.15	36
chr1	167461752	167461856	MACS2STARRENH_indivuallyrmDupat75thpercentile021623_peak_11607	1937	.	5.29403	196.738	193.74	79
chr1	167586867	167587107	MACS2STARRENH_indivuallyrmDupat75thpercentile021623_peak_11622	980	.	3.59403	100.757	98.0853	221
chr1	167606619	167606839	MACS2STARRENH_indivuallyrmDupat75thpercentile021623_peak_11628	2992	.	3.24075	302.557	299.228	140
chr1	167772835	167772936	MACS2STARRENH_indivuallyrmDupat75thpercentile021623_peak_11648	849	.	2.71498	87.6112	84.9942	23
chr1	167774643	167774801	MACS2STARRENH_indivuallyrmDupat75thpercentile021623_peak_11649	876	.	2.75888	90.3279	87.6987	140
chr1	167905224	167905436	MACS2STARRENH_indivuallyrmDupat75thpercentile021623_peak_11654	3815	.	1.98666	385.185	381.568	150
chr1	168148006	168148285	MACS2STARRENH_indivuallyrmDupat75thpercentile021623_peak_11677	1406	.	1.771	143.491	140.664	210
chr1	168312008	168312250	MACS2STARRENH_indivuallyrmDupat75thpercentile021623_peak_11695	3396	.	3.14946	343.079	339.614	77
chr1	168332285	168332538	MACS2STARRENH_indivuallyrmDupat75thpercentile021623_peak_11697	952	.	2.05923	97.9061	95.2456	279
chr1	168378048	168378386	MACS2STARRENH_indivuallyrmDupat75thpercentile021623_peak_11706	1569	.	2.74957	159.839	156.958	291
chr1	169075409	169075539	MACS2STARRENH_indivuallyrmDupat75thpercentile021623_peak_11752	775	.	1.91457	80.1828	77.5983	56
chr1	169337014	169337255	MACS2STARRENH_indivuallyrmDupat75thpercentile021623_peak_11766	998	.	1.44782	102.56	99.8803	95
chr1	169455204	169455434	MACS2STARRENH_indivuallyrmDupat75thpercentile021623_peak_11776	1006	.	1.47008	103.347	100.664	23
chr1	169574026	169574328	MACS2STARRENH_indivuallyrmDupat75thpercentile021623_peak_11790	1362	.	2.47811	139.021	136.209	147
chr1	169661923	169662477	MACS2STARRENH_indivuallyrmDupat75thpercentile021623_peak_11804	3022	.	2.23967	305.559	302.22	211
chr1	169680633	169680817	MACS2STARRENH_indivuallyrmDupat75thpercentile021623_peak_11816	1322	.	3.03235	135.074	132.275	117
chr1	169778859	169779116	MACS2STARRENH_indivuallyrmDupat75thpercentile021623_peak_11829	2980	.	17.6694	301.377	298.052	277
chr1	170043684	170043930	MACS2STARRENH_indivuallyrmDupat75thpercentile021623_peak_11849	955	.	1.46078	98.2008	95.5391	135
chr1	171283083	171283285	MACS2STARRENH_indivuallyrmDupat75thpercentile021623_peak_11910	931	.	1.63616	95.8166	93.1648	133
chr1	172123895	172124043	MACS2STARRENH_indivuallyrmDupat75thpercentile021623_peak_11995	1128	.	4.25126	115.621	112.892	97
chr1	172327540	172327803	MACS2STARRENH_indivuallyrmDupat75thpercentile021623_peak_12013	2672	.	3.4554	270.444	267.219	124
chr1	172350040	172350317	MACS2STARRENH_indivuallyrmDupat75thpercentile021623_peak_12014	2208	.	2.81576	223.974	220.892	44
chr1	172363335	172363497	MACS2STARRENH_indivuallyrmDupat75thpercentile021623_peak_12016	3205	.	3.32184	323.91	320.511	78
chr1	172413142	172413337	MACS2STARRENH_indivuallyrmDupat75thpercentile021623_peak_12028	1698	.	2.04072	172.806	169.883	128
chr1	172608305	172608765	MACS2STARRENH_indivuallyrmDupat75thpercentile021623_peak_12044	1551	.	2.18721	158.057	155.181	131
chr1	172612770	172612823	MACS2STARRENH_indivuallyrmDupat75thpercentile021623_peak_12046	1630	.	4.37768	166.001	163.1	30
chr1	172631869	172632161	MACS2STARRENH_indivuallyrmDupat75thpercentile021623_peak_12048	737	.	1.92497	76.2829	73.7175	236
chr1	172666756	172666979	MACS2STARRENH_indivuallyrmDupat75thpercentile021623_peak_12054	1241	.	3.90495	126.938	124.167	65
chr1	172715617	172715768	MACS2STARRENH_indivuallyrmDupat75thpercentile021623_peak_12065	1444	.	2.65657	147.314	144.474	77
chr1	172733710	172733820	MACS2STARRENH_indivuallyrmDupat75thpercentile021623_peak_12068	1706	.	3.53838	173.61	170.685	51
chr1	172748092	172748346	MACS2STARRENH_indivuallyrmDupat75thpercentile021623_peak_12071	862	.	3.59497	88.8961	86.2733	5
chr1	172807575	172807767	MACS2STARRENH_indivuallyrmDupat75thpercentile021623_peak_12081	1980	.	2.18634	201.052	198.042	130
chr1	173520092	173520276	MACS2STARRENH_indivuallyrmDupat75thpercentile021623_peak_12149	1327	.	2.45846	135.596	132.796	165
chr1	173793568	173793814	MACS2STARRENH_indivuallyrmDupat75thpercentile021623_peak_12164	2106	.	1.69822	213.673	210.622	59
chr1	174933713	174933947	MACS2STARRENH_indivuallyrmDupat75thpercentile021623_peak_12260	6176	.	5.19272	621.972	617.654	83
chr1	174968839	174968945	MACS2STARRENH_indivuallyrmDupat75thpercentile021623_peak_12267	1006	.	1.38977	103.381	100.699	46
chr1	176176636	176176805	MACS2STARRENH_indivuallyrmDupat75thpercentile021623_peak_12368	1111	.	1.65006	113.896	111.173	130
chr1	178695431	178695630	MACS2STARRENH_indivuallyrmDupat75thpercentile021623_peak_12528	4691	.	3.79495	473.056	469.133	143
chr1	178994850	178995001	MACS2STARRENH_indivuallyrmDupat75thpercentile021623_peak_12553	4986	.	2.97613	502.689	498.676	140
chr1	179262808	179262930	MACS2STARRENH_indivuallyrmDupat75thpercentile021623_peak_12590	1524	.	1.702	155.323	152.456	59
chr1	179268180	179268325	MACS2STARRENH_indivuallyrmDupat75thpercentile021623_peak_12592	1576	.	2.39793	160.513	157.629	239
chr1	179784020	179784277	MACS2STARRENH_indivuallyrmDupat75thpercentile021623_peak_12616	3124	.	2.55629	315.871	312.498	170
chr1	179846955	179847058	MACS2STARRENH_indivuallyrmDupat75thpercentile021623_peak_12620	754	.	1.69508	77.9969	75.4236	56
chr1	180123993	180124152	MACS2STARRENH_indivuallyrmDupat75thpercentile021623_peak_12640	2464	.	2.181	249.566	246.406	48
chr1	180471820	180472195	MACS2STARRENH_indivuallyrmDupat75thpercentile021623_peak_12668	1021	.	1.63013	104.824	102.136	280
chr1	180992047	180992171	MACS2STARRENH_indivuallyrmDupat75thpercentile021623_peak_12708	2310	.	2.64268	234.131	231.017	59
chr1	181002961	181003105	MACS2STARRENH_indivuallyrmDupat75thpercentile021623_peak_12710	815	.	1.48344	84.1582	81.5557	100
chr1	181057665	181057907	MACS2STARRENH_indivuallyrmDupat75thpercentile021623_peak_12717	3511	.	2.22245	354.671	351.165	106
chr1	181128691	181128740	MACS2STARRENH_indivuallyrmDupat75thpercentile021623_peak_12729	2258	.	5.26312	228.936	225.839	64
chr1	181365335	181365467	MACS2STARRENH_indivuallyrmDupat75thpercentile021623_peak_12748	813	.	2.10855	83.9539	81.3524	83
chr1	181365625	181365772	MACS2STARRENH_indivuallyrmDupat75thpercentile021623_peak_12749	2771	.	3.5352	280.383	277.126	120
chr1	181687766	181688052	MACS2STARRENH_indivuallyrmDupat75thpercentile021623_peak_12774	6011	.	75.3547	605.443	601.166	120
chr1	182024001	182024243	MACS2STARRENH_indivuallyrmDupat75thpercentile021623_peak_12796	2181	.	6.42891	221.216	218.142	73
chr1	182360879	182361054	MACS2STARRENH_indivuallyrmDupat75thpercentile021623_peak_12826	1784	.	2.1103	181.378	178.429	69
chr1	182453812	182453911	MACS2STARRENH_indivuallyrmDupat75thpercentile021623_peak_12830	938	.	7.70276	96.5358	93.8807	66
chr1	182599034	182599119	MACS2STARRENH_indivuallyrmDupat75thpercentile021623_peak_12853	2019	.	8.44314	204.966	201.943	80
chr1	182808744	182808943	MACS2STARRENH_indivuallyrmDupat75thpercentile021623_peak_12877	2838	.	2.38194	287.111	283.832	68
chr1	183188231	183188422	MACS2STARRENH_indivuallyrmDupat75thpercentile021623_peak_12906	1182	.	2.88015	121.012	118.263	76
chr1	183602947	183603117	MACS2STARRENH_indivuallyrmDupat75thpercentile021623_peak_12938	787	.	1.82116	81.3876	78.7977	216
chr1	183604933	183605175	MACS2STARRENH_indivuallyrmDupat75thpercentile021623_peak_12939	943	.	1.44358	97.0194	94.3627	51
chr1	183774167	183774275	MACS2STARRENH_indivuallyrmDupat75thpercentile021623_peak_12951	2334	.	8.91379	236.576	233.455	70
chr1	183885320	183885469	MACS2STARRENH_indivuallyrmDupat75thpercentile021623_peak_12959	2452	.	2.89234	248.437	245.28	42
chr1	183925929	183926049	MACS2STARRENH_indivuallyrmDupat75thpercentile021623_peak_12962	2296	.	2.05471	232.754	229.645	61
chr1	184156558	184156728	MACS2STARRENH_indivuallyrmDupat75thpercentile021623_peak_12973	1381	.	13.3451	140.944	138.125	185
chr1	184859646	184859926	MACS2STARRENH_indivuallyrmDupat75thpercentile021623_peak_13035	2615	.	4.598	264.725	261.518	63
chr1	184942938	184943019	MACS2STARRENH_indivuallyrmDupat75thpercentile021623_peak_13046	1259	.	4.05473	128.726	125.949	269
chr1	185014431	185014695	MACS2STARRENH_indivuallyrmDupat75thpercentile021623_peak_13053	2118	.	3.06355	214.933	211.878	196
chr1	185126140	185126316	MACS2STARRENH_indivuallyrmDupat75thpercentile021623_peak_13059	4488	.	1.7577	452.732	448.872	72
chr1	185250427	185250548	MACS2STARRENH_indivuallyrmDupat75thpercentile021623_peak_13068	1710	.	2.54271	173.976	171.05	84
chr1	185286343	185286504	MACS2STARRENH_indivuallyrmDupat75thpercentile021623_peak_13073	1648	.	2.01676	167.765	164.858	139
chr1	185287153	185287271	MACS2STARRENH_indivuallyrmDupat75thpercentile021623_peak_13074	754	.	1.77019	78.0621	75.4886	35
chr1	185530872	185531107	MACS2STARRENH_indivuallyrmDupat75thpercentile021623_peak_13104	1354	.	3.06491	138.227	135.418	173
chr1	186258061	186258241	MACS2STARRENH_indivuallyrmDupat75thpercentile021623_peak_13163	1607	.	2.38948	163.676	160.782	40
chr1	186273119	186273446	MACS2STARRENH_indivuallyrmDupat75thpercentile021623_peak_13165	1314	.	2.45815	134.232	131.436	224
chr1	186344295	186344664	MACS2STARRENH_indivuallyrmDupat75thpercentile021623_peak_13172	868	.	1.45545	89.4991	86.8731	254
chr1	187061368	187061509	MACS2STARRENH_indivuallyrmDupat75thpercentile021623_peak_13218	1372	.	3.61944	140.095	137.279	97
chr1	192486059	192486241	MACS2STARRENH_indivuallyrmDupat75thpercentile021623_peak_13522	1079	.	1.8895	110.689	107.977	36
chr1	192508019	192508428	MACS2STARRENH_indivuallyrmDupat75thpercentile021623_peak_13525	3876	.	3.74662	391.304	387.665	224
chr1	192522010	192522223	MACS2STARRENH_indivuallyrmDupat75thpercentile021623_peak_13530	2680	.	10.0033	271.274	268.047	151
chr1	192544653	192544912	MACS2STARRENH_indivuallyrmDupat75thpercentile021623_peak_13535	2200	.	2.31339	223.139	220.059	193
chr1	192777826	192778234	MACS2STARRENH_indivuallyrmDupat75thpercentile021623_peak_13553	873	.	1.53006	89.9476	87.3198	266
chr1	192905846	192906006	MACS2STARRENH_indivuallyrmDupat75thpercentile021623_peak_13560	4610	.	12.0601	464.964	461.065	44
chr1	193028489	193028644	MACS2STARRENH_indivuallyrmDupat75thpercentile021623_peak_13571	838	.	1.37916	86.4879	83.8758	91
chr1	193074615	193074700	MACS2STARRENH_indivuallyrmDupat75thpercentile021623_peak_13578	947	.	2.85744	97.3902	94.7321	33
chr1	193090896	193091149	MACS2STARRENH_indivuallyrmDupat75thpercentile021623_peak_13580	1980	.	1.80937	201.098	198.087	184
chr1	193448515	193448730	MACS2STARRENH_indivuallyrmDupat75thpercentile021623_peak_13635	1688	.	2.18273	171.762	168.843	77
chr1	193506973	193507091	MACS2STARRENH_indivuallyrmDupat75thpercentile021623_peak_13643	1612	.	3.36509	164.151	161.256	68
chr1	194025454	194025709	MACS2STARRENH_indivuallyrmDupat75thpercentile021623_peak_13687	772	.	2.15921	79.8527	77.2706	91
chr1	194258732	194259004	MACS2STARRENH_indivuallyrmDupat75thpercentile021623_peak_13712	3696	.	3.39137	373.175	369.603	106
chr1	194264926	194265084	MACS2STARRENH_indivuallyrmDupat75thpercentile021623_peak_13714	4686	.	4.49523	472.537	468.615	40
chr1	197115799	197115963	MACS2STARRENH_indivuallyrmDupat75thpercentile021623_peak_13880	2574	.	2.11188	260.607	257.413	74
chr1	197170391	197170712	MACS2STARRENH_indivuallyrmDupat75thpercentile021623_peak_13887	2681	.	2.01565	271.361	268.133	118
chr1	197360492	197360671	MACS2STARRENH_indivuallyrmDupat75thpercentile021623_peak_13893	3575	.	4.1034	361.031	357.504	83
chr1	197360792	197360873	MACS2STARRENH_indivuallyrmDupat75thpercentile021623_peak_13894	800	.	3.06374	82.6358	80.0404	3
chr1	197744497	197744762	MACS2STARRENH_indivuallyrmDupat75thpercentile021623_peak_13918	1425	.	2.75973	145.397	142.564	111
chr1	197918492	197918770	MACS2STARRENH_indivuallyrmDupat75thpercentile021623_peak_13934	1782	.	3.41097	181.215	178.267	32
chr1	198136695	198136873	MACS2STARRENH_indivuallyrmDupat75thpercentile021623_peak_13961	3262	.	8.48772	329.681	326.262	36
chr1	198157495	198157723	MACS2STARRENH_indivuallyrmDupat75thpercentile021623_peak_13967	744	.	2.9116	77.0056	74.4371	187
chr1	198489801	198489922	MACS2STARRENH_indivuallyrmDupat75thpercentile021623_peak_14001	1288	.	2.46491	131.59	128.804	95
chr1	198492387	198492577	MACS2STARRENH_indivuallyrmDupat75thpercentile021623_peak_14003	3909	.	7.06638	394.578	390.928	423
chr1	198526110	198526268	MACS2STARRENH_indivuallyrmDupat75thpercentile021623_peak_14013	1818	.	2.92448	184.798	181.839	109
chr1	198626723	198626961	MACS2STARRENH_indivuallyrmDupat75thpercentile021623_peak_14039	5076	.	4.16635	511.703	507.666	134
chr1	198651109	198651315	MACS2STARRENH_indivuallyrmDupat75thpercentile021623_peak_14044	1415	.	1.68007	144.333	141.503	26
chr1	198904167	198904320	MACS2STARRENH_indivuallyrmDupat75thpercentile021623_peak_14080	1241	.	3.61481	126.917	124.147	202
chr1	198906539	198906794	MACS2STARRENH_indivuallyrmDupat75thpercentile021623_peak_14083	1092	.	1.69223	111.975	109.259	87
chr1	199010737	199011010	MACS2STARRENH_indivuallyrmDupat75thpercentile021623_peak_14095	4241	.	4.3517	427.929	424.156	125
chr1	199212663	199212886	MACS2STARRENH_indivuallyrmDupat75thpercentile021623_peak_14118	782	.	2.7881	80.8791	78.2922	219
chr1	200122571	200122738	MACS2STARRENH_indivuallyrmDupat75thpercentile021623_peak_14183	890	.	1.83651	91.6588	89.0242	50
chr1	200123438	200123547	MACS2STARRENH_indivuallyrmDupat75thpercentile021623_peak_14184	3007	.	2.39529	304.118	300.784	41
chr1	200407100	200407390	MACS2STARRENH_indivuallyrmDupat75thpercentile021623_peak_14211	1008	.	3.74566	103.561	100.878	65
chr1	200875040	200875161	MACS2STARRENH_indivuallyrmDupat75thpercentile021623_peak_14264	4075	.	7.15062	411.226	407.513	95
chr1	200988745	200988849	MACS2STARRENH_indivuallyrmDupat75thpercentile021623_peak_14275	736	.	1.46274	76.2586	73.6932	33
chr1	201449826	201449961	MACS2STARRENH_indivuallyrmDupat75thpercentile021623_peak_14319	1460	.	4.38026	148.928	146.083	68
chr1	201476165	201476414	MACS2STARRENH_indivuallyrmDupat75thpercentile021623_peak_14321	942	.	1.9579	96.9034	94.247	92
chr1	201798107	201798501	MACS2STARRENH_indivuallyrmDupat75thpercentile021623_peak_14342	3238	.	5.57341	327.26	323.85	367
chr1	202128973	202129204	MACS2STARRENH_indivuallyrmDupat75thpercentile021623_peak_14363	2800	.	5.62738	283.317	280.05	341
chr1	202311069	202311257	MACS2STARRENH_indivuallyrmDupat75thpercentile021623_peak_14388	5328	.	2.20708	536.971	532.864	119
chr1	202598518	202598693	MACS2STARRENH_indivuallyrmDupat75thpercentile021623_peak_14414	2170	.	4.05505	220.112	217.041	76
chr1	202896393	202896495	MACS2STARRENH_indivuallyrmDupat75thpercentile021623_peak_14437	2288	.	2.94393	231.948	228.842	35
chr1	202927393	202927525	MACS2STARRENH_indivuallyrmDupat75thpercentile021623_peak_14441	828	.	1.50004	85.5053	82.897	90
chr1	202995446	202995693	MACS2STARRENH_indivuallyrmDupat75thpercentile021623_peak_14451	740	.	1.98259	76.6161	74.049	78
chr1	203242319	203242483	MACS2STARRENH_indivuallyrmDupat75thpercentile021623_peak_14475	2028	.	2.47519	205.913	202.886	115
chr1	203258721	203258952	MACS2STARRENH_indivuallyrmDupat75thpercentile021623_peak_14477	2521	.	1.94826	255.289	252.112	136
chr1	203296457	203296646	MACS2STARRENH_indivuallyrmDupat75thpercentile021623_peak_14487	887	.	1.62018	91.3699	88.7361	167
chr1	203576458	203576698	MACS2STARRENH_indivuallyrmDupat75thpercentile021623_peak_14513	1412	.	2.42593	144.098	141.268	67
chr1	203594874	203595013	MACS2STARRENH_indivuallyrmDupat75thpercentile021623_peak_14515	5496	.	3.9357	553.756	549.61	75
chr1	203622271	203622380	MACS2STARRENH_indivuallyrmDupat75thpercentile021623_peak_14525	1656	.	6.34416	168.533	165.623	55
chr1	203651886	203652055	MACS2STARRENH_indivuallyrmDupat75thpercentile021623_peak_14531	1762	.	3.05432	179.218	176.275	101
chr1	203734100	203734314	MACS2STARRENH_indivuallyrmDupat75thpercentile021623_peak_14539	2953	.	2.5956	298.679	295.363	115
chr1	203764498	203764742	MACS2STARRENH_indivuallyrmDupat75thpercentile021623_peak_14540	1523	.	1.69989	155.183	152.317	207
chr1	204351700	204351813	MACS2STARRENH_indivuallyrmDupat75thpercentile021623_peak_14586	1193	.	3.67433	122.08	119.327	99
chr1	204381033	204381147	MACS2STARRENH_indivuallyrmDupat75thpercentile021623_peak_14590	2961	.	2.11415	299.518	296.2	52
chr1	204476231	204476553	MACS2STARRENH_indivuallyrmDupat75thpercentile021623_peak_14603	918	.	1.77589	94.4654	91.8193	41
chr1	204482342	204482562	MACS2STARRENH_indivuallyrmDupat75thpercentile021623_peak_14604	724	.	2.50576	75.043	72.4836	8
chr1	204482687	204482777	MACS2STARRENH_indivuallyrmDupat75thpercentile021623_peak_14605	3148	.	4.99505	318.187	314.806	58
chr1	204485428	204485573	MACS2STARRENH_indivuallyrmDupat75thpercentile021623_peak_14606	1470	.	1.84197	149.849	147	76
chr1	204490418	204490633	MACS2STARRENH_indivuallyrmDupat75thpercentile021623_peak_14607	973	.	1.98761	100.036	97.3671	119
chr1	204535032	204535218	MACS2STARRENH_indivuallyrmDupat75thpercentile021623_peak_14613	1277	.	3.1455	130.5	127.717	95
chr1	205257374	205257696	MACS2STARRENH_indivuallyrmDupat75thpercentile021623_peak_14683	1581	.	2.11662	161.009	158.124	221
chr1	205283115	205283161	MACS2STARRENH_indivuallyrmDupat75thpercentile021623_peak_14687	1221	.	3.55498	124.945	122.182	44
chr1	205719381	205719573	MACS2STARRENH_indivuallyrmDupat75thpercentile021623_peak_14730	2121	.	1.73072	215.178	212.123	44
chr1	205744564	205744722	MACS2STARRENH_indivuallyrmDupat75thpercentile021623_peak_14735	2736	.	1.96911	276.884	273.639	46
chr1	205782258	205782490	MACS2STARRENH_indivuallyrmDupat75thpercentile021623_peak_14740	1078	.	1.6904	110.543	107.832	59
chr1	205819272	205819446	MACS2STARRENH_indivuallyrmDupat75thpercentile021623_peak_14741	1208	.	1.87677	123.649	120.89	77
chr1	206138031	206138309	MACS2STARRENH_indivuallyrmDupat75thpercentile021623_peak_14753	1649	.	1.44049	167.866	164.959	70
chr1	206290303	206290437	MACS2STARRENH_indivuallyrmDupat75thpercentile021623_peak_14761	1268	.	2.41934	129.649	126.869	106
chr1	206635302	206635494	MACS2STARRENH_indivuallyrmDupat75thpercentile021623_peak_14780	1612	.	4.84498	164.098	161.203	102
chr1	206748650	206748835	MACS2STARRENH_indivuallyrmDupat75thpercentile021623_peak_14797	4706	.	5.48373	474.567	470.639	78
chr1	206808652	206808851	MACS2STARRENH_indivuallyrmDupat75thpercentile021623_peak_14804	1605	.	1.85478	163.427	160.533	122
chr1	206859021	206859418	MACS2STARRENH_indivuallyrmDupat75thpercentile021623_peak_14808	3057	.	6.03867	309.086	305.736	374
chr1	206877020	206877259	MACS2STARRENH_indivuallyrmDupat75thpercentile021623_peak_14810	2882	.	2.83724	291.546	288.253	97
chr1	206931250	206931419	MACS2STARRENH_indivuallyrmDupat75thpercentile021623_peak_14821	2237	.	3.40565	226.87	223.778	144
chr1	206939686	206939829	MACS2STARRENH_indivuallyrmDupat75thpercentile021623_peak_14822	791	.	2.77537	81.7666	79.175	121
chr1	206976708	206976951	MACS2STARRENH_indivuallyrmDupat75thpercentile021623_peak_14827	2614	.	1.95382	264.663	261.456	64
chr1	207082547	207082796	MACS2STARRENH_indivuallyrmDupat75thpercentile021623_peak_14839	1366	.	2.29011	139.454	136.641	204
chr1	207095321	207095450	MACS2STARRENH_indivuallyrmDupat75thpercentile021623_peak_14841	1433	.	2.42474	146.165	143.329	88
chr1	207999276	207999458	MACS2STARRENH_indivuallyrmDupat75thpercentile021623_peak_14918	2477	.	2.66155	250.946	247.782	65
chr1	208041047	208041188	MACS2STARRENH_indivuallyrmDupat75thpercentile021623_peak_14926	1030	.	3.02713	105.759	103.068	263
chr1	208171103	208171244	MACS2STARRENH_indivuallyrmDupat75thpercentile021623_peak_14937	871	.	6.02971	89.8176	87.1903	100
chr1	209162170	209162333	MACS2STARRENH_indivuallyrmDupat75thpercentile021623_peak_15003	2174	.	3.71753	220.562	217.49	278
chr1	209921180	209921390	MACS2STARRENH_indivuallyrmDupat75thpercentile021623_peak_15060	1798	.	2.14211	182.76	179.807	46
chr1	209929367	209929484	MACS2STARRENH_indivuallyrmDupat75thpercentile021623_peak_15063	6204	.	2.73324	624.792	620.468	56
chr1	209941762	209942044	MACS2STARRENH_indivuallyrmDupat75thpercentile021623_peak_15065	911	.	1.61326	93.788	91.1441	127
chr1	209942795	209943008	MACS2STARRENH_indivuallyrmDupat75thpercentile021623_peak_15066	1970	.	2.23251	200.089	197.081	184
chr1	209979330	209979542	MACS2STARRENH_indivuallyrmDupat75thpercentile021623_peak_15071	927	.	2.67993	95.3809	92.7306	132
chr1	209979707	209979762	MACS2STARRENH_indivuallyrmDupat75thpercentile021623_peak_15072	940	.	4.68747	96.6622	94.0065	24
chr1	211307393	211307735	MACS2STARRENH_indivuallyrmDupat75thpercentile021623_peak_15175	2236	.	3.15967	226.786	223.695	82
chr1	211752480	211752689	MACS2STARRENH_indivuallyrmDupat75thpercentile021623_peak_15221	2309	.	1.65749	234.047	230.934	151
chr1	211779917	211780011	MACS2STARRENH_indivuallyrmDupat75thpercentile021623_peak_15224	1454	.	10.4152	148.249	145.405	99
chr1	212004038	212004237	MACS2STARRENH_indivuallyrmDupat75thpercentile021623_peak_15246	2867	.	3.60338	290.082	286.795	100
chr1	212740465	212740737	MACS2STARRENH_indivuallyrmDupat75thpercentile021623_peak_15327	3439	.	3.33223	347.424	343.945	202
chr1	212769600	212769870	MACS2STARRENH_indivuallyrmDupat75thpercentile021623_peak_15330	4015	.	6.40045	405.231	401.542	144
chr1	212782003	212782133	MACS2STARRENH_indivuallyrmDupat75thpercentile021623_peak_15333	905	.	2.25161	93.2339	90.5927	103
chr1	212872670	212872827	MACS2STARRENH_indivuallyrmDupat75thpercentile021623_peak_15347	1108	.	2.46687	113.546	110.824	401
chr1	213123801	213123984	MACS2STARRENH_indivuallyrmDupat75thpercentile021623_peak_15365	841	.	2.33783	86.7261	84.1123	24
chr1	213935520	213935644	MACS2STARRENH_indivuallyrmDupat75thpercentile021623_peak_15421	849	.	1.84599	87.5264	84.9097	84
chr1	214454959	214455002	MACS2STARRENH_indivuallyrmDupat75thpercentile021623_peak_15470	1176	.	3.65132	120.376	117.629	89
chr1	214601264	214601464	MACS2STARRENH_indivuallyrmDupat75thpercentile021623_peak_15483	2188	.	2.29402	221.913	218.837	85
chr1	214776255	214776585	MACS2STARRENH_indivuallyrmDupat75thpercentile021623_peak_15500	2432	.	1.8761	246.397	243.247	240
chr1	214814279	214814461	MACS2STARRENH_indivuallyrmDupat75thpercentile021623_peak_15505	2903	.	4.69552	293.673	290.374	88
chr1	217804493	217804676	MACS2STARRENH_indivuallyrmDupat75thpercentile021623_peak_15675	1052	.	3.05755	107.938	105.238	159
chr1	220219777	220220094	MACS2STARRENH_indivuallyrmDupat75thpercentile021623_peak_15824	916	.	1.50887	94.2489	91.6035	200
chr1	220267286	220267489	MACS2STARRENH_indivuallyrmDupat75thpercentile021623_peak_15828	764	.	1.96397	79.0156	76.437	80
chr1	221885674	221885830	MACS2STARRENH_indivuallyrmDupat75thpercentile021623_peak_15938	1360	.	2.44774	138.824	136.013	83
chr1	221957428	221957506	MACS2STARRENH_indivuallyrmDupat75thpercentile021623_peak_15951	1666	.	4.07383	169.57	166.657	62
chr1	222013251	222013503	MACS2STARRENH_indivuallyrmDupat75thpercentile021623_peak_15957	6352	.	8.49465	639.571	635.213	183
chr1	222638649	222639078	MACS2STARRENH_indivuallyrmDupat75thpercentile021623_peak_16001	1316	.	2.57234	134.469	131.672	231
chr1	222807905	222808030	MACS2STARRENH_indivuallyrmDupat75thpercentile021623_peak_16013	3661	.	10.0931	369.707	366.147	82
chr1	222828177	222828426	MACS2STARRENH_indivuallyrmDupat75thpercentile021623_peak_16016	1718	.	2.00083	174.755	171.826	202
chr1	222946193	222946291	MACS2STARRENH_indivuallyrmDupat75thpercentile021623_peak_16035	1199	.	3.35806	122.713	119.958	84
chr1	223316493	223316729	MACS2STARRENH_indivuallyrmDupat75thpercentile021623_peak_16068	849	.	2.09405	87.5991	84.9821	147
chr1	223688875	223689057	MACS2STARRENH_indivuallyrmDupat75thpercentile021623_peak_16100	2452	.	5.18677	248.38	245.224	58
chr1	224033792	224034214	MACS2STARRENH_indivuallyrmDupat75thpercentile021623_peak_16122	878	.	1.80886	90.4601	87.8303	44
chr1	224095786	224095927	MACS2STARRENH_indivuallyrmDupat75thpercentile021623_peak_16127	953	.	3.67844	98.0093	95.3484	93
chr1	224301730	224301912	MACS2STARRENH_indivuallyrmDupat75thpercentile021623_peak_16135	1082	.	1.81628	110.952	108.24	52
chr1	224356880	224357036	MACS2STARRENH_indivuallyrmDupat75thpercentile021623_peak_16139	1017	.	2.36761	104.431	101.744	17
chr1	224370037	224370364	MACS2STARRENH_indivuallyrmDupat75thpercentile021623_peak_16141	3691	.	4.4642	372.672	369.101	197
chr1	224517923	224518113	MACS2STARRENH_indivuallyrmDupat75thpercentile021623_peak_16152	1267	.	2.55061	129.552	126.772	145
chr1	224535922	224536140	MACS2STARRENH_indivuallyrmDupat75thpercentile021623_peak_16154	1083	.	3.46932	111.068	108.355	200
chr1	224575102	224575460	MACS2STARRENH_indivuallyrmDupat75thpercentile021623_peak_16157	1705	.	5.22681	173.425	170.501	237
chr1	224811668	224811846	MACS2STARRENH_indivuallyrmDupat75thpercentile021623_peak_16183	1576	.	3.42044	160.55	157.666	146
chr1	225632666	225632876	MACS2STARRENH_indivuallyrmDupat75thpercentile021623_peak_16246	5805	.	2.53744	584.774	580.548	111
chr1	225662731	225663086	MACS2STARRENH_indivuallyrmDupat75thpercentile021623_peak_16252	929	.	2.83654	95.5603	92.9095	179
chr1	225997733	225997901	MACS2STARRENH_indivuallyrmDupat75thpercentile021623_peak_16279	1099	.	3.09419	112.62	109.902	121
chr1	226053859	226054036	MACS2STARRENH_indivuallyrmDupat75thpercentile021623_peak_16289	6035	.	5.37386	607.839	603.557	93
chr1	226084936	226085103	MACS2STARRENH_indivuallyrmDupat75thpercentile021623_peak_16291	11112	.	3.45922	1116.79	1111.22	95
chr1	226111956	226112166	MACS2STARRENH_indivuallyrmDupat75thpercentile021623_peak_16295	770	.	1.52699	79.6362	77.055	64
chr1	226271378	226271474	MACS2STARRENH_indivuallyrmDupat75thpercentile021623_peak_16317	851	.	2.83944	87.7922	85.1746	25
chr1	226823189	226823329	MACS2STARRENH_indivuallyrmDupat75thpercentile021623_peak_16369	1673	.	4.29915	170.258	167.344	74
chr1	226841201	226841313	MACS2STARRENH_indivuallyrmDupat75thpercentile021623_peak_16372	1885	.	2.92658	191.511	188.53	69
chr1	226899759	226899900	MACS2STARRENH_indivuallyrmDupat75thpercentile021623_peak_16384	1491	.	2.23653	151.993	149.138	91
chr1	226926979	226927299	MACS2STARRENH_indivuallyrmDupat75thpercentile021623_peak_16393	2164	.	3.12109	219.559	216.49	158
chr1	227015886	227016016	MACS2STARRENH_indivuallyrmDupat75thpercentile021623_peak_16407	4755	.	5.29228	479.507	475.565	95
chr1	227127660	227128016	MACS2STARRENH_indivuallyrmDupat75thpercentile021623_peak_16417	2711	.	1.64472	274.426	271.188	220
chr1	227730441	227730609	MACS2STARRENH_indivuallyrmDupat75thpercentile021623_peak_16459	1515	.	2.12594	154.372	151.508	11
chr1	227950274	227950382	MACS2STARRENH_indivuallyrmDupat75thpercentile021623_peak_16474	914	.	2.22183	94.055	91.4101	63
chr1	227975729	227975874	MACS2STARRENH_indivuallyrmDupat75thpercentile021623_peak_16479	1753	.	1.71946	178.303	175.363	138
chr1	227976381	227976391	MACS2STARRENH_indivuallyrmDupat75thpercentile021623_peak_16480	818	.	3.00592	84.4601	81.8564	83
chr1	228290840	228291217	MACS2STARRENH_indivuallyrmDupat75thpercentile021623_peak_16502	811	.	1.59379	83.7887	81.1887	286
chr1	228327589	228327818	MACS2STARRENH_indivuallyrmDupat75thpercentile021623_peak_16506	7260	.	1.87993	730.582	726.02	145
chr1	228353176	228353489	MACS2STARRENH_indivuallyrmDupat75thpercentile021623_peak_16508	6321	.	2.23755	636.542	632.192	208
chr1	228645440	228645783	MACS2STARRENH_indivuallyrmDupat75thpercentile021623_peak_16547	4190	.	2.69448	422.798	419.044	242
chr1	228652323	228652555	MACS2STARRENH_indivuallyrmDupat75thpercentile021623_peak_16550	783	.	1.65645	80.9707	78.3834	173
chr1	229799961	229800138	MACS2STARRENH_indivuallyrmDupat75thpercentile021623_peak_16642	6743	.	18.822	678.832	674.389	157
chr1	230202678	230202893	MACS2STARRENH_indivuallyrmDupat75thpercentile021623_peak_16677	3240	.	2.81634	327.417	324.006	102
chr1	230245740	230245878	MACS2STARRENH_indivuallyrmDupat75thpercentile021623_peak_16682	937	.	2.43352	96.3766	93.722	19
chr1	230259020	230259140	MACS2STARRENH_indivuallyrmDupat75thpercentile021623_peak_16683	2016	.	7.89583	204.655	201.632	63
chr1	230778063	230778422	MACS2STARRENH_indivuallyrmDupat75thpercentile021623_peak_16735	1192	.	1.8528	122.028	119.275	100
chr1	231347199	231347428	MACS2STARRENH_indivuallyrmDupat75thpercentile021623_peak_16776	1020	.	2.77974	104.766	102.078	164
chr1	231407940	231408071	MACS2STARRENH_indivuallyrmDupat75thpercentile021623_peak_16784	959	.	4.5397	98.6039	95.9406	134
chr1	231473912	231474015	MACS2STARRENH_indivuallyrmDupat75thpercentile021623_peak_16792	1375	.	2.34258	140.337	137.521	67
chr1	231558225	231558460	MACS2STARRENH_indivuallyrmDupat75thpercentile021623_peak_16803	2679	.	2.93315	271.222	267.995	95
chr1	231739582	231739701	MACS2STARRENH_indivuallyrmDupat75thpercentile021623_peak_16813	1851	.	3.18497	188.138	185.168	66
chr1	231748413	231748732	MACS2STARRENH_indivuallyrmDupat75thpercentile021623_peak_16815	1613	.	2.79002	164.276	161.381	340
chr1	232765891	232766049	MACS2STARRENH_indivuallyrmDupat75thpercentile021623_peak_16884	4860	.	2.79778	490.027	486.053	136
chr1	233059854	233060111	MACS2STARRENH_indivuallyrmDupat75thpercentile021623_peak_16906	2987	.	2.52881	302.04	298.713	59
chr1	233086037	233086512	MACS2STARRENH_indivuallyrmDupat75thpercentile021623_peak_16907	1325	.	2.31742	135.37	132.57	209
chr1	234492631	234492785	MACS2STARRENH_indivuallyrmDupat75thpercentile021623_peak_16982	1383	.	2.65488	141.161	138.342	45
chr1	234659488	234659644	MACS2STARRENH_indivuallyrmDupat75thpercentile021623_peak_16991	1315	.	3.20937	134.331	131.535	66
chr1	234735486	234735637	MACS2STARRENH_indivuallyrmDupat75thpercentile021623_peak_16997	1449	.	2.30205	147.745	144.904	246
chr1	234735902	234735910	MACS2STARRENH_indivuallyrmDupat75thpercentile021623_peak_16998	2011	.	3.56332	204.204	201.184	93
chr1	234743883	234744138	MACS2STARRENH_indivuallyrmDupat75thpercentile021623_peak_17000	1509	.	1.8912	153.857	150.995	145
chr1	234747429	234747512	MACS2STARRENH_indivuallyrmDupat75thpercentile021623_peak_17002	1194	.	2.52911	122.208	119.455	75
chr1	234860983	234861191	MACS2STARRENH_indivuallyrmDupat75thpercentile021623_peak_17011	812	.	2.52598	83.8888	81.2876	49
chr1	234904718	234904844	MACS2STARRENH_indivuallyrmDupat75thpercentile021623_peak_17020	2606	.	3.75303	263.89	260.686	125
chr1	235062710	235062807	MACS2STARRENH_indivuallyrmDupat75thpercentile021623_peak_17046	1071	.	3.37742	109.832	107.124	43
chr1	235292114	235292446	MACS2STARRENH_indivuallyrmDupat75thpercentile021623_peak_17071	866	.	1.53605	89.2329	86.6085	157
chr1	235460955	235461019	MACS2STARRENH_indivuallyrmDupat75thpercentile021623_peak_17092	812	.	3.08822	83.8105	81.2104	74
chr1	235468066	235468177	MACS2STARRENH_indivuallyrmDupat75thpercentile021623_peak_17093	1047	.	2.70799	107.433	104.735	5
chr1	235491568	235491925	MACS2STARRENH_indivuallyrmDupat75thpercentile021623_peak_17100	3315	.	1.90229	335	331.563	65
chr1	235500360	235500556	MACS2STARRENH_indivuallyrmDupat75thpercentile021623_peak_17102	2544	.	3.98955	257.61	254.426	120
chr1	235586880	235586971	MACS2STARRENH_indivuallyrmDupat75thpercentile021623_peak_17109	1047	.	5.23772	107.474	104.776	0
chr1	235667870	235667997	MACS2STARRENH_indivuallyrmDupat75thpercentile021623_peak_17115	3381	.	2.09255	341.628	338.169	64
chr1	236051528	236051666	MACS2STARRENH_indivuallyrmDupat75thpercentile021623_peak_17150	4225	.	6.56333	426.3	422.533	89
chr1	236118116	236118269	MACS2STARRENH_indivuallyrmDupat75thpercentile021623_peak_17161	3334	.	4.27804	336.922	333.478	60
chr1	236135106	236135335	MACS2STARRENH_indivuallyrmDupat75thpercentile021623_peak_17165	1868	.	2.40941	189.814	186.838	145
chr1	236445277	236445442	MACS2STARRENH_indivuallyrmDupat75thpercentile021623_peak_17185	2005	.	1.6901	203.529	200.511	102
chr1	236579649	236579901	MACS2STARRENH_indivuallyrmDupat75thpercentile021623_peak_17193	1323	.	2.52784	135.16	132.361	33
chr1	236687779	236687939	MACS2STARRENH_indivuallyrmDupat75thpercentile021623_peak_17202	1248	.	2.22514	127.655	124.882	90
chr1	236958316	236958693	MACS2STARRENH_indivuallyrmDupat75thpercentile021623_peak_17223	1216	.	1.49105	124.435	121.674	220
chr1	239711356	239711453	MACS2STARRENH_indivuallyrmDupat75thpercentile021623_peak_17386	1049	.	3.14073	107.658	104.959	46
chr1	240739599	240739912	MACS2STARRENH_indivuallyrmDupat75thpercentile021623_peak_17455	2895	.	4.03393	292.805	289.508	81
chr1	241683057	241683217	MACS2STARRENH_indivuallyrmDupat75thpercentile021623_peak_17509	725	.	1.36916	75.1077	72.548	80
chr1	241694693	241694842	MACS2STARRENH_indivuallyrmDupat75thpercentile021623_peak_17510	1627	.	3.86784	165.64	162.74	139
chr1	241840571	241840795	MACS2STARRENH_indivuallyrmDupat75thpercentile021623_peak_17527	1713	.	2.0364	174.272	171.345	126
chr1	243419151	243419332	MACS2STARRENH_indivuallyrmDupat75thpercentile021623_peak_17620	2521	.	1.75156	255.32	252.143	81
chr1	243671660	243671835	MACS2STARRENH_indivuallyrmDupat75thpercentile021623_peak_17640	1408	.	5.6466	143.643	140.815	54
chr1	244012980	244013074	MACS2STARRENH_indivuallyrmDupat75thpercentile021623_peak_17671	1340	.	3.33706	136.816	134.011	65
chr1	244110369	244110560	MACS2STARRENH_indivuallyrmDupat75thpercentile021623_peak_17686	1523	.	7.03654	155.223	152.357	159
chr1	244211642	244211886	MACS2STARRENH_indivuallyrmDupat75thpercentile021623_peak_17694	1081	.	1.63039	110.846	108.134	55
chr1	244238165	244238520	MACS2STARRENH_indivuallyrmDupat75thpercentile021623_peak_17697	1085	.	2.08904	111.29	108.577	187
chr1	244486360	244486564	MACS2STARRENH_indivuallyrmDupat75thpercentile021623_peak_17715	3530	.	4.40846	356.541	353.029	158
chr1	244615208	244615609	MACS2STARRENH_indivuallyrmDupat75thpercentile021623_peak_17735	1054	.	1.46642	108.172	105.471	306
chr1	244998102	244998372	MACS2STARRENH_indivuallyrmDupat75thpercentile021623_peak_17769	1294	.	1.71016	132.225	129.436	191
chr1	245133629	245133756	MACS2STARRENH_indivuallyrmDupat75thpercentile021623_peak_17792	921	.	2.60029	94.7739	92.1259	77
chr1	246493296	246493467	MACS2STARRENH_indivuallyrmDupat75thpercentile021623_peak_17869	861	.	4.31271	88.7973	86.1748	87
chr1	246670537	246670868	MACS2STARRENH_indivuallyrmDupat75thpercentile021623_peak_17879	1008	.	2.58009	103.535	100.852	166
chr1	246862507	246862669	MACS2STARRENH_indivuallyrmDupat75thpercentile021623_peak_17901	4803	.	5.27496	484.318	480.361	43
chr1	247374138	247374262	MACS2STARRENH_indivuallyrmDupat75thpercentile021623_peak_17928	1193	.	1.6062	122.114	119.361	93
chr1	247553533	247553935	MACS2STARRENH_indivuallyrmDupat75thpercentile021623_peak_17949	888	.	2.17502	91.4841	88.8499	109
chr1	247603599	247603768	MACS2STARRENH_indivuallyrmDupat75thpercentile021623_peak_17960	1436	.	3.82628	146.44	143.603	104
chr1	249132303	249132632	MACS2STARRENH_indivuallyrmDupat75thpercentile021623_peak_18024	2141	.	1.87178	217.247	214.185	66
chr1	249168320	249168681	MACS2STARRENH_indivuallyrmDupat75thpercentile021623_peak_18029	2751	.	2.84091	278.386	275.136	159
chr1	249200582	249200755	MACS2STARRENH_indivuallyrmDupat75thpercentile021623_peak_18034	1622	.	2.17532	165.197	162.298	109
chr10	977631	977846	MACS2STARRENH_indivuallyrmDupat75thpercentile021623_peak_18117	2236	.	1.66461	226.712	223.62	137
chr10	1089585	1089865	MACS2STARRENH_indivuallyrmDupat75thpercentile021623_peak_18130	875	.	2.79597	90.1567	87.5281	356
chr10	1094817	1095383	MACS2STARRENH_indivuallyrmDupat75thpercentile021623_peak_18131	1287	.	1.55131	131.545	128.758	196
chr10	1156130	1156269	MACS2STARRENH_indivuallyrmDupat75thpercentile021623_peak_18137	1607	.	2.36381	163.624	160.731	132
chr10	1463146	1463282	MACS2STARRENH_indivuallyrmDupat75thpercentile021623_peak_18164	1667	.	3.75245	169.626	166.713	74
chr10	3214911	3215122	MACS2STARRENH_indivuallyrmDupat75thpercentile021623_peak_18283	2343	.	1.74356	237.475	234.352	180
chr10	3281962	3282032	MACS2STARRENH_indivuallyrmDupat75thpercentile021623_peak_18287	4037	.	9.32288	407.463	403.763	4
chr10	3697634	3697741	MACS2STARRENH_indivuallyrmDupat75thpercentile021623_peak_18314	1198	.	6.10921	122.597	119.842	63
chr10	3847406	3847740	MACS2STARRENH_indivuallyrmDupat75thpercentile021623_peak_18338	1793	.	2.5214	182.33	179.377	132
chr10	3894595	3894930	MACS2STARRENH_indivuallyrmDupat75thpercentile021623_peak_18359	1999	.	3.13296	202.943	199.926	194
chr10	3916002	3916186	MACS2STARRENH_indivuallyrmDupat75thpercentile021623_peak_18365	1818	.	3.08939	184.851	181.892	294
chr10	3917457	3917603	MACS2STARRENH_indivuallyrmDupat75thpercentile021623_peak_18366	769	.	2.90014	79.5633	76.9823	126
chr10	3991221	3991416	MACS2STARRENH_indivuallyrmDupat75thpercentile021623_peak_18376	1355	.	2.20967	138.315	135.505	31
chr10	4003433	4003565	MACS2STARRENH_indivuallyrmDupat75thpercentile021623_peak_18379	1113	.	2.89672	114.114	111.391	60
chr10	4868256	4868471	MACS2STARRENH_indivuallyrmDupat75thpercentile021623_peak_18451	4478	.	3.59271	451.705	447.847	127
chr10	5333800	5333922	MACS2STARRENH_indivuallyrmDupat75thpercentile021623_peak_18472	1860	.	3.32274	189.032	186.058	57
chr10	5499800	5500004	MACS2STARRENH_indivuallyrmDupat75thpercentile021623_peak_18483	1951	.	5.31439	198.197	195.195	168
chr10	5606197	5606449	MACS2STARRENH_indivuallyrmDupat75thpercentile021623_peak_18493	765	.	2.40372	79.166	76.5867	167
chr10	5734754	5735130	MACS2STARRENH_indivuallyrmDupat75thpercentile021623_peak_18505	2990	.	3.89483	302.343	299.016	27
chr10	5817742	5817879	MACS2STARRENH_indivuallyrmDupat75thpercentile021623_peak_18510	990	.	1.88246	101.691	99.0148	96
chr10	5882995	5883213	MACS2STARRENH_indivuallyrmDupat75thpercentile021623_peak_18522	2108	.	5.11838	213.905	210.854	220
chr10	5931917	5932229	MACS2STARRENH_indivuallyrmDupat75thpercentile021623_peak_18528	2806	.	1.9691	283.892	280.624	140
chr10	6111226	6111344	MACS2STARRENH_indivuallyrmDupat75thpercentile021623_peak_18550	1624	.	4.28979	165.353	162.454	20
chr10	6333785	6333973	MACS2STARRENH_indivuallyrmDupat75thpercentile021623_peak_18583	3002	.	5.33062	303.562	300.23	83
chr10	6390066	6390330	MACS2STARRENH_indivuallyrmDupat75thpercentile021623_peak_18589	966	.	1.54961	99.2871	96.6209	118
chr10	6452156	6452267	MACS2STARRENH_indivuallyrmDupat75thpercentile021623_peak_18600	2235	.	5.1642	226.645	223.554	133
[truncated: 7,516 more rows]
