# Supplementary material for: Cis-regulatory atlas of primary human CD4+ T cells
Source: BMC Genomics. 2023 May 11;24:253. doi: 10.1186/s12864-023-09288-3 (PMC10173520; doi:10.1186/s12864-023-09288-3)
Supplement: Supplementary file 3 — Additional file 3. [file 12864_2023_9288_MOESM3_ESM.xlsx]

## Sheet: Sheet1
	Target	ID	Description/FileName	Type	Assembly
	H3K27me3	ENCFF214KEL.bigWig	Total CD4+ Histone ChIP	bigWig	hg19
	H3K4me3	ENCFF112RXM.bigWig	Total CD4+ Histone ChIP	bigWig	hg19
	H3K4me1	ENCFF787ATX.bigWig	Total CD4+ Histone ChIP	bigWig	hg19
	H3K27ac	ENCFF889GEU.bam	Total CD4+ Histone ChIP	bam	hg19
	H3K27ac	ENCFF625FSW.bigWig	Total CD4+ Histone ChIP	bigWig	hg19
	H3K36me3	ENCFF256XXK.bigWig	Total CD4+ Histone ChIP alpha-beta	bigWig	hg19
	RNA-Seq	ENCFF655AQC.bigWig	Total CD4+ RNA-Seq	bigWig	hg19
	H3K4me3	ENCFF112RXM.bigWig	Homo sapiens CD4-positive, alpha-beta T cell	bigWig	hg19
	H3K79Me2	ENCFF225RZA.bigWig	Primary Human B-cell	bigWig	hg19
	H3K9me3	ENCFF364ULP.bigWig	Huamn CD4+ T-cell alpha/beta	bigWig	hg19
	H3K9ac	ENCFF211IJP.bigWig 11% 45MB 12.4MB/s 00:27 ETA	Human CD8+ Tcells	bigWig	hg19
	H4K20	ENCFF418WZZ.bigWig	DND41 T Cell Leukemia	bigWig	hg19
	PRO-Seq	GSM1613181_cd4_minus.bw	PRO-Seq Primary Pan-CD4+ cells isolated by positive selection of the CD4 antigen	bigWig	hg19
	PRO-Seq	GSM1613181_cd4_plus.bw	PRO-Seq Primary Pan-CD4+ cells isolated by positive selection of the CD4 antigen	bigWig	hg19
	PolyA-RNA-Seq	ENCSR545MEZ	polyA plus RNA-seq; Homo sapiens CD4-positive, alpha-beta T cell male adult (21 years)	.tsv	TPM
	ATAC	ENCFF681VRR.bigWig	CD4+ alpha/beta T Cells	bigWig	hg38
	PC-HiC	doi: 10.1016/j.cell.2016.09.037	Total CD4 PC-HIC	bedpe	hg19
