# Supplementary material for: Cis-regulatory atlas of primary human CD4+ T cells
Source: BMC Genomics. 2023 May 11;24:253. doi: 10.1186/s12864-023-09288-3 (PMC10173520; doi:10.1186/s12864-023-09288-3)
Supplement: Supplementary file 4 — Additional file 4. [file 12864_2023_9288_MOESM4_ESM.xlsx]

## Sheet: Sheet1
	Donor I	Donor II	Donor III	Donor IV	Input Plasmid
Total Reads Processed	111901548	16905583	51705199	52879746	122991727
Reads Mapped	70375464	13912803	42443053	43851057	122240313
Redundant Rate (MACS)	0.95	0.76	0.98	0.85	0.89
PreSEQ (MAX # Unique Tags in Library - Predicted)	1.30469e+06	3480342	305077	2.80193e+06	4.50777e+06
Unique Reads Observed	1355510	2893711	306195	2925130	4601422
